# Supplementary material for: 1,1′,2,2′-Tetra­methyl-3,3′-(p-phenyl­ene­dimethyl­ene)diimidazol-1-ium bis­[bis­(trifluoro­methyl­sulfon­yl)imide]
Source: Acta Crystallogr Sect E Struct Rep Online. 2010 Sep 30;66(Pt 10):o2668. doi: 10.1107/S1600536810038006 (PMC2983333; doi:10.1107/S1600536810038006)
Supplement: Supplementary file 1 [file e-66-o2668-sup1.cif]

##############################################################################
###                                                                        ###
###        Electronic paper (Acta Crystallographica Section E)             ###
###                                                                        ###
##############################################################################
#                                                                            #
# This CIF contains the data in a paper accepted for publication in Acta     #
# Crystallographica Section E. It conforms to the requirements of Notes      #
# for Authors for Section E, and has been peer reviewed under the auspices   #
# of the IUCr Commission on Journals.                                        #
#                                                                            #
# Full details of the Crystallographic Information File format               #
# are given in the paper "The Crystallographic Information File (CIF):       #
# a New Standard Archive File for Crystallography" by S. R. Hall, F. H.      #
# Allen and I. D. Brown [Acta Cryst. (1991), A47, 655-685].                  #
#                                                                            #
# The current version of the core CIF dictionary is obtainable from          #
# ftp://ftp.iucr.org/pub/cif_core.dic. The current version number is 2.4.    #
#                                                                            #
# Software is freely available for graphical display of the structure(s) in  #
# this CIF.  For information consult the CIF home page http://www.iucr.org/  #
# cif/home.html                                                              #
#                                                                            #
# This file may be used for bona fide research purposes within the           #
# scientific community so long as proper attribution is given to the journal # 
# article from which it was obtained.                                        #
#                                                                            #
##############################################################################
                                             
data_global
_audit_creation_method     SHELXL-97
_journal_date_recd_electronic     2010-09-09
_journal_date_accepted     2010-09-22
_journal_name_full     'Acta Crystallographica, Section E'
_journal_year     2010
_journal_volume     66
_journal_issue     10
_journal_page_first     o2668
_journal_page_last     o2668
_journal_paper_category     QO
_journal_coeditor_code     JH2208
_publ_contact_author
;
     Dr. Seik Weng Ng
     Department of Chemistry
     University of Malaya
     50603 Kuala Lumpur
     Malaysia
;
_publ_contact_author_email     seikweng@um.edu.my
_publ_contact_author_fax     '03 7967 4193'
_publ_contact_author_phone     '03 7967 6778'
_publ_section_title
;
1,1',2,2'-Tetramethyl-3,3'-(<i>p</i>-phenylenedimethylene)diimidazol-1-ium
bis[bis(trifluoromethylsulfonyl)imide]
;
loop_
    _publ_author_name
    _publ_author_address
    'Abdul Rahim, Munirah Sufiyah'
;
     Department of Chemistry
     University of Malaya
     50603 Kuala Lumpur
     Malaysia
;
    'Alias, Yatimah'
;
     Department of Chemistry
     University of Malaya
     50603 Kuala Lumpur
     Malaysia
;
    'Ng, Seik Weng'
;
     Department of Chemistry
     University of Malaya
     50603 Kuala Lumpur
     Malaysia
;
_publ_section_synopsis     .
data_I
_audit_creation_method     SHELXL-97
_chemical_name_systematic
;
1,1',2,2'-Tetramethyl-3,3'-(<i>p</i>-phenylenedimethylene)diimidazol-1-ium
bis[bis(trifluoromethylsulfonyl)imide]
;
_chemical_name_common     ?
_chemical_formula_moiety     'C16 H24 N4 2+, 2(C2 F6 N O4 S2 -)'
_chemical_formula_sum     'C22 H24 F12 N6 O8 S4'
_chemical_formula_iupac     'C16 H24 N4 2+, 2C2 F6 N O4 S2 -'
_chemical_formula_weight     856.71
_chemical_melting_point     ?
_symmetry_cell_setting     monoclinic
_symmetry_space_group_name_H-M     'P 21/n'
_symmetry_space_group_name_Hall     '-P 2yn'
loop_
    _symmetry_equiv_pos_as_xyz
    'x, y, z'
    'x+1/2, -y+1/2, z+1/2'
    '-x, -y, -z'
    '-x-1/2, y-1/2, -z-1/2'
_cell_length_a     8.7195(7)
_cell_length_b     13.7100(10)
_cell_length_c     13.8351(11)
_cell_angle_alpha     90.00
_cell_angle_beta     92.2900(10)
_cell_angle_gamma     90.00
_cell_volume     1652.6(2)
_cell_formula_units_Z     2
_cell_measurement_reflns_used     4645
_cell_measurement_theta_min     2.7
_cell_measurement_theta_max     28.4
_cell_measurement_temperature     100(2)
_exptl_crystal_description     Block
_exptl_crystal_colour     Colorless
_exptl_crystal_size_max     0.40
_exptl_crystal_size_mid     0.30
_exptl_crystal_size_min     0.20
_exptl_crystal_density_diffrn     1.722
_exptl_crystal_density_meas     ?
_exptl_crystal_density_method     'not measured'
_exptl_crystal_F_000     868
_exptl_absorpt_coefficient_mu     0.410
_exptl_absorpt_correction_type     multi-scan
_exptl_absorpt_process_details     '(SADABS; Sheldrick, 1996)'
_exptl_absorpt_correction_T_min     0.8530
_exptl_absorpt_correction_T_max     0.9224
_diffrn_ambient_temperature     100(2)
_diffrn_radiation_type     MoK\a
_diffrn_radiation_wavelength     0.71073
_diffrn_radiation_source     'fine-focus sealed tube'
_diffrn_radiation_monochromator     graphite
_diffrn_measurement_device_type     'Bruker SMART APEX'
_diffrn_measurement_method     '\w scans'
_diffrn_detector_area_resol_mean     ?
_diffrn_reflns_number     10192
_diffrn_reflns_av_R_equivalents     0.0229
_diffrn_reflns_av_sigmaI/netI     0.0276
_diffrn_reflns_theta_min     2.09
_diffrn_reflns_theta_max     27.50
_diffrn_reflns_theta_full     27.50
_diffrn_measured_fraction_theta_max     0.985
_diffrn_measured_fraction_theta_full     0.985
_diffrn_reflns_limit_h_min     -11
_diffrn_reflns_limit_h_max     11
_diffrn_reflns_limit_k_min     -14
_diffrn_reflns_limit_k_max     17
_diffrn_reflns_limit_l_min     -15
_diffrn_reflns_limit_l_max     17
_diffrn_standards_number     0
_diffrn_standards_interval_count     0
_diffrn_standards_interval_time     0
_diffrn_standards_decay_%     0
_reflns_number_total     3744
_reflns_number_gt     3191
_reflns_threshold_expression     I>2\s(I)
_refine_ls_structure_factor_coef     Fsqd
_refine_ls_matrix_type     full
_refine_ls_R_factor_all     0.0419
_refine_ls_R_factor_gt     0.0336
_refine_ls_wR_factor_gt     0.0858
_refine_ls_wR_factor_ref     0.0916
_refine_ls_goodness_of_fit_ref     1.017
_refine_ls_restrained_S_all     1.017
_refine_ls_number_reflns     3744
_refine_ls_number_parameters     237
_refine_ls_number_restraints     0
_refine_ls_hydrogen_treatment     constr
_refine_ls_weighting_scheme     calc
_refine_ls_weighting_details
         'calc w=1/[\s^2^(Fo^2^)+(0.0420P)^2^+1.3932P] where P=(Fo^2^+2Fc^2^)/3'
_atom_sites_solution_hydrogens     geom
_atom_sites_solution_primary     direct
_atom_sites_solution_secondary     difmap
_refine_ls_shift/su_max     0.001
_refine_ls_shift/su_mean     0.001
_refine_diff_density_max     0.475
_refine_diff_density_min     -0.405
_refine_ls_extinction_method     none
_refine_ls_extinction_coef     ?
loop_
    _atom_type_symbol
    _atom_type_description
    _atom_type_scat_dispersion_real
    _atom_type_scat_dispersion_imag
    _atom_type_scat_source
    'C' 'C' 0.0033 0.0016
                         'International Tables Vol C Tables 4.2.6.8 and 6.1.1.4'
    'H' 'H' 0.0000 0.0000
                         'International Tables Vol C Tables 4.2.6.8 and 6.1.1.4'
    'N' 'N' 0.0061 0.0033
                         'International Tables Vol C Tables 4.2.6.8 and 6.1.1.4'
    'O' 'O' 0.0106 0.0060
                         'International Tables Vol C Tables 4.2.6.8 and 6.1.1.4'
    'F' 'F' 0.0171 0.0103
                         'International Tables Vol C Tables 4.2.6.8 and 6.1.1.4'
    'S' 'S' 0.1246 0.1234
                         'International Tables Vol C Tables 4.2.6.8 and 6.1.1.4'
_computing_data_collection     'APEX2 (Bruker, 2009)'
_computing_cell_refinement     'SAINT (Bruker, 2009)'
_computing_data_reduction     'SAINT (Bruker, 2009)'
_computing_structure_solution     'SHELXS97 (Sheldrick, 2008)'
_computing_structure_refinement     'SHELXL97 (Sheldrick, 2008)'
_computing_molecular_graphics     'X-SEED (Barbour, 2001)'
_computing_publication_material     'publCIF (Westrip, 2010)'
loop_
    _atom_site_type_symbol
    _atom_site_label
    _atom_site_fract_x
    _atom_site_fract_y
    _atom_site_fract_z
    _atom_site_U_iso_or_equiv
    _atom_site_adp_type
    _atom_site_calc_flag
    _atom_site_refinement_flags
    _atom_site_occupancy
    _atom_site_disorder_assembly
    _atom_site_disorder_group
    S S1 0.67739(5) 0.67845(3) 0.91285(3) 0.01904(12) Uani d . 1 . .
    S S2 0.38200(5) 0.75917(3) 0.90601(3) 0.01821(12) Uani d . 1 . .
    F F1 0.71875(14) 0.85090(8) 0.83605(9) 0.0308(3) Uani d . 1 . .
    F F2 0.76447(14) 0.73079(9) 0.74157(8) 0.0300(3) Uani d . 1 . .
    F F3 0.92506(13) 0.76619(10) 0.85879(10) 0.0390(3) Uani d . 1 . .
    F F4 0.21558(15) 0.60557(10) 0.94569(9) 0.0361(3) Uani d . 1 . .
    F F5 0.15962(13) 0.73471(9) 1.02456(9) 0.0308(3) Uani d . 1 . .
    F F6 0.36490(15) 0.65461(10) 1.06344(8) 0.0347(3) Uani d . 1 . .
    O O1 0.73759(16) 0.58470(11) 0.89041(11) 0.0289(3) Uani d . 1 . .
    O O2 0.70581(15) 0.71643(11) 1.00822(10) 0.0272(3) Uani d . 1 . .
    O O3 0.27597(15) 0.77674(11) 0.82658(10) 0.0277(3) Uani d . 1 . .
    O O4 0.43736(15) 0.83923(10) 0.96315(10) 0.0267(3) Uani d . 1 . .
    N N1 0.09231(18) 0.48286(12) 0.77903(11) 0.0211(3) Uani d . 1 . .
    N N2 0.23507(18) 0.57396(12) 0.69354(11) 0.0208(3) Uani d . 1 . .
    N N3 0.50715(17) 0.68460(12) 0.87134(11) 0.0196(3) Uani d . 1 . .
    C C1 0.4064(2) 0.45239(15) 0.43276(13) 0.0215(4) Uani d . 1 . .
    H H1 0.3417 0.4197 0.3863 0.026 Uiso calc R 1 . .
    C C2 0.3415(2) 0.50636(15) 0.50513(13) 0.0219(4) Uani d . 1 . .
    H H2 0.2331 0.5103 0.5084 0.026 Uiso calc R 1 . .
    C C3 0.4355(2) 0.55475(13) 0.57304(12) 0.0170(4) Uani d . 1 . .
    C C4 0.3691(2) 0.61775(14) 0.65040(13) 0.0210(4) Uani d . 1 . .
    H H4A 0.4490 0.6297 0.7019 0.025 Uiso calc R 1 . .
    H H4B 0.3394 0.6816 0.6219 0.025 Uiso calc R 1 . .
    C C5 0.0846(2) 0.60245(16) 0.67350(14) 0.0261(4) Uani d . 1 . .
    H H5 0.0510 0.6527 0.6304 0.031 Uiso calc R 1 . .
    C C6 -0.0041(2) 0.54552(15) 0.72652(14) 0.0254(4) Uani d . 1 . .
    H H6 -0.1128 0.5476 0.7279 0.030 Uiso calc R 1 . .
    C C7 0.0391(2) 0.41044(15) 0.84840(14) 0.0242(4) Uani d . 1 . .
    H H7A 0.1006 0.4157 0.9090 0.036 Uiso calc R 1 . .
    H H7B 0.0503 0.3448 0.8215 0.036 Uiso calc R 1 . .
    H H7C -0.0690 0.4225 0.8610 0.036 Uiso calc R 1 . .
    C C8 0.2373(2) 0.50107(14) 0.75707(12) 0.0189(4) Uani d . 1 . .
    C C9 0.3763(2) 0.45077(15) 0.79565(14) 0.0239(4) Uani d . 1 . .
    H H9A 0.4512 0.4992 0.8198 0.036 Uiso calc R 1 . .
    H H9B 0.4210 0.4123 0.7441 0.036 Uiso calc R 1 . .
    H H9C 0.3491 0.4075 0.8487 0.036 Uiso calc R 1 . .
    C C10 0.7775(2) 0.76175(15) 0.83281(14) 0.0234(4) Uani d . 1 . .
    C C11 0.2749(2) 0.68402(15) 0.98983(13) 0.0221(4) Uani d . 1 . .
loop_
    _atom_site_aniso_label
    _atom_site_aniso_U_11
    _atom_site_aniso_U_22
    _atom_site_aniso_U_33
    _atom_site_aniso_U_12
    _atom_site_aniso_U_13
    _atom_site_aniso_U_23
    S1 0.0194(2) 0.0187(2) 0.0188(2) 0.00166(17) -0.00064(16) 0.00181(17)
    S2 0.0183(2) 0.0185(2) 0.0177(2) 0.00097(16) -0.00023(16) 0.00068(17)
    F1 0.0373(7) 0.0179(6) 0.0371(7) -0.0019(5) 0.0017(5) 0.0018(5)
    F2 0.0377(6) 0.0311(7) 0.0217(6) 0.0021(5) 0.0066(5) 0.0019(5)
    F3 0.0198(6) 0.0477(9) 0.0490(8) -0.0072(5) -0.0028(5) 0.0098(7)
    F4 0.0461(7) 0.0298(7) 0.0333(7) -0.0163(6) 0.0131(6) -0.0077(5)
    F5 0.0296(6) 0.0330(7) 0.0306(6) 0.0035(5) 0.0110(5) -0.0009(5)
    F6 0.0389(7) 0.0432(8) 0.0219(6) 0.0053(6) 0.0003(5) 0.0123(5)
    O1 0.0295(7) 0.0210(8) 0.0368(8) 0.0062(6) 0.0062(6) 0.0035(6)
    O2 0.0270(7) 0.0349(9) 0.0192(7) 0.0015(6) -0.0063(5) 0.0005(6)
    O3 0.0225(7) 0.0388(9) 0.0217(7) 0.0031(6) -0.0024(5) 0.0091(6)
    O4 0.0260(7) 0.0191(7) 0.0349(8) -0.0001(5) 0.0008(6) -0.0069(6)
    N1 0.0235(7) 0.0208(9) 0.0191(7) 0.0020(6) 0.0017(6) -0.0006(6)
    N2 0.0248(8) 0.0203(9) 0.0173(7) 0.0009(6) 0.0026(6) 0.0001(6)
    N3 0.0191(7) 0.0207(9) 0.0189(7) -0.0003(6) -0.0011(6) -0.0047(6)
    C1 0.0241(9) 0.0226(10) 0.0177(8) -0.0064(7) -0.0024(7) -0.0027(7)
    C2 0.0194(8) 0.0249(10) 0.0214(9) -0.0030(7) 0.0007(7) -0.0015(8)
    C3 0.0232(8) 0.0146(9) 0.0133(8) -0.0031(7) 0.0015(6) 0.0026(6)
    C4 0.0275(9) 0.0180(10) 0.0177(8) -0.0016(7) 0.0038(7) 0.0004(7)
    C5 0.0282(10) 0.0263(11) 0.0237(9) 0.0080(8) -0.0012(8) 0.0038(8)
    C6 0.0219(9) 0.0259(11) 0.0281(10) 0.0074(8) -0.0027(7) -0.0009(8)
    C7 0.0272(9) 0.0231(11) 0.0225(9) -0.0008(8) 0.0046(7) 0.0051(8)
    C8 0.0258(9) 0.0172(9) 0.0138(8) 0.0013(7) 0.0009(6) -0.0014(7)
    C9 0.0218(9) 0.0235(10) 0.0260(10) 0.0039(7) -0.0035(7) -0.0013(8)
    C10 0.0210(9) 0.0241(11) 0.0251(9) -0.0002(7) 0.0001(7) 0.0030(8)
    C11 0.0249(9) 0.0234(10) 0.0182(9) -0.0004(7) 0.0020(7) -0.0006(7)
loop_
    _geom_bond_atom_site_label_1
    _geom_bond_atom_site_label_2
    _geom_bond_site_symmetry_2
    _geom_bond_distance
    _geom_bond_publ_flag
    S1 O1 . 1.4273(15) ?
    S1 O2 . 1.4308(14) ?
    S1 N3 . 1.5724(15) ?
    S1 C10 . 1.836(2) ?
    S2 O4 . 1.4255(14) ?
    S2 O3 . 1.4280(14) ?
    S2 N3 . 1.5837(16) ?
    S2 C11 . 1.835(2) ?
    F1 C10 . 1.327(2) ?
    F2 C10 . 1.332(2) ?
    F3 C10 . 1.323(2) ?
    F4 C11 . 1.331(2) ?
    F5 C11 . 1.327(2) ?
    F6 C11 . 1.324(2) ?
    N1 C8 . 1.335(2) ?
    N1 C6 . 1.387(2) ?
    N1 C7 . 1.469(2) ?
    N2 C8 . 1.330(2) ?
    N2 C5 . 1.386(2) ?
    N2 C4 . 1.462(2) ?
    C1 C2 . 1.384(3) ?
    C1 C3 3_666 1.387(2) ?
    C1 H1 . 0.9500 ?
    C2 C3 . 1.390(3) ?
    C2 H2 . 0.9500 ?
    C3 C1 3_666 1.387(2) ?
    C3 C4 . 1.509(2) ?
    C4 H4A . 0.9900 ?
    C4 H4B . 0.9900 ?
    C5 C6 . 1.338(3) ?
    C5 H5 . 0.9500 ?
    C6 H6 . 0.9500 ?
    C7 H7A . 0.9800 ?
    C7 H7B . 0.9800 ?
    C7 H7C . 0.9800 ?
    C8 C9 . 1.476(3) ?
    C9 H9A . 0.9800 ?
    C9 H9B . 0.9800 ?
    C9 H9C . 0.9800 ?
loop_
    _geom_angle_atom_site_label_1
    _geom_angle_atom_site_label_2
    _geom_angle_atom_site_label_3
    _geom_angle_site_symmetry_1
    _geom_angle_site_symmetry_3
    _geom_angle
    _geom_angle_publ_flag
    O1 S1 O2 . . 118.48(9) ?
    O1 S1 N3 . . 108.59(9) ?
    O2 S1 N3 . . 116.33(8) ?
    O1 S1 C10 . . 103.95(9) ?
    O2 S1 C10 . . 105.12(9) ?
    N3 S1 C10 . . 102.19(9) ?
    O4 S2 O3 . . 119.43(9) ?
    O4 S2 N3 . . 116.29(8) ?
    O3 S2 N3 . . 107.98(8) ?
    O4 S2 C11 . . 104.56(9) ?
    O3 S2 C11 . . 104.53(9) ?
    N3 S2 C11 . . 101.73(9) ?
    C8 N1 C6 . . 108.92(16) ?
    C8 N1 C7 . . 126.98(16) ?
    C6 N1 C7 . . 124.10(16) ?
    C8 N2 C5 . . 109.41(16) ?
    C8 N2 C4 . . 125.98(16) ?
    C5 N2 C4 . . 124.60(16) ?
    S1 N3 S2 . . 125.16(10) ?
    C2 C1 C3 . 3_666 121.01(17) ?
    C2 C1 H1 . . 119.5 ?
    C3 C1 H1 3_666 . 119.5 ?
    C1 C2 C3 . . 119.81(17) ?
    C1 C2 H2 . . 120.1 ?
    C3 C2 H2 . . 120.1 ?
    C1 C3 C2 3_666 . 119.18(17) ?
    C1 C3 C4 3_666 . 119.47(16) ?
    C2 C3 C4 . . 121.31(16) ?
    N2 C4 C3 . . 112.97(15) ?
    N2 C4 H4A . . 109.0 ?
    C3 C4 H4A . . 109.0 ?
    N2 C4 H4B . . 109.0 ?
    C3 C4 H4B . . 109.0 ?
    H4A C4 H4B . . 107.8 ?
    C6 C5 N2 . . 106.80(17) ?
    C6 C5 H5 . . 126.6 ?
    N2 C5 H5 . . 126.6 ?
    C5 C6 N1 . . 107.28(17) ?
    C5 C6 H6 . . 126.4 ?
    N1 C6 H6 . . 126.4 ?
    N1 C7 H7A . . 109.5 ?
    N1 C7 H7B . . 109.5 ?
    H7A C7 H7B . . 109.5 ?
    N1 C7 H7C . . 109.5 ?
    H7A C7 H7C . . 109.5 ?
    H7B C7 H7C . . 109.5 ?
    N2 C8 N1 . . 107.58(16) ?
    N2 C8 C9 . . 125.43(17) ?
    N1 C8 C9 . . 126.99(17) ?
    C8 C9 H9A . . 109.5 ?
    C8 C9 H9B . . 109.5 ?
    H9A C9 H9B . . 109.5 ?
    C8 C9 H9C . . 109.5 ?
    H9A C9 H9C . . 109.5 ?
    H9B C9 H9C . . 109.5 ?
    F3 C10 F1 . . 108.73(17) ?
    F3 C10 F2 . . 108.50(16) ?
    F1 C10 F2 . . 107.88(16) ?
    F3 C10 S1 . . 110.21(13) ?
    F1 C10 S1 . . 111.04(13) ?
    F2 C10 S1 . . 110.41(14) ?
    F6 C11 F5 . . 108.38(15) ?
    F6 C11 F4 . . 108.32(17) ?
    F5 C11 F4 . . 107.65(15) ?
    F6 C11 S2 . . 110.87(13) ?
    F5 C11 S2 . . 110.29(13) ?
    F4 C11 S2 . . 111.22(12) ?
loop_
    _geom_torsion_atom_site_label_1
    _geom_torsion_atom_site_label_2
    _geom_torsion_atom_site_label_3
    _geom_torsion_atom_site_label_4
    _geom_torsion_site_symmetry_1
    _geom_torsion_site_symmetry_2
    _geom_torsion_site_symmetry_3
    _geom_torsion_site_symmetry_4
    _geom_torsion
    _geom_torsion_publ_flag
    O1 S1 N3 S2 . . . . 159.88(11) ?
    O2 S1 N3 S2 . . . . 23.18(16) ?
    C10 S1 N3 S2 . . . . -90.68(13) ?
    O4 S2 N3 S1 . . . . 14.34(16) ?
    O3 S2 N3 S1 . . . . 151.77(12) ?
    C11 S2 N3 S1 . . . . -98.55(13) ?
    C3 C1 C2 C3 3_666 . . . 0.3(3) ?
    C1 C2 C3 C1 . . . 3_666 -0.3(3) ?
    C1 C2 C3 C4 . . . . 177.36(17) ?
    C8 N2 C4 C3 . . . . 75.5(2) ?
    C5 N2 C4 C3 . . . . -104.1(2) ?
    C1 C3 C4 N2 3_666 . . . -140.06(17) ?
    C2 C3 C4 N2 . . . . 42.3(2) ?
    C8 N2 C5 C6 . . . . 0.2(2) ?
    C4 N2 C5 C6 . . . . 179.92(17) ?
    N2 C5 C6 N1 . . . . 0.3(2) ?
    C8 N1 C6 C5 . . . . -0.7(2) ?
    C7 N1 C6 C5 . . . . 178.19(18) ?
    C5 N2 C8 N1 . . . . -0.7(2) ?
    C4 N2 C8 N1 . . . . 179.66(16) ?
    C5 N2 C8 C9 . . . . 179.58(18) ?
    C4 N2 C8 C9 . . . . -0.1(3) ?
    C6 N1 C8 N2 . . . . 0.8(2) ?
    C7 N1 C8 N2 . . . . -178.01(17) ?
    C6 N1 C8 C9 . . . . -179.42(18) ?
    C7 N1 C8 C9 . . . . 1.7(3) ?
    O1 S1 C10 F3 . . . . -67.76(16) ?
    O2 S1 C10 F3 . . . . 57.41(16) ?
    N3 S1 C10 F3 . . . . 179.31(14) ?
    O1 S1 C10 F1 . . . . 171.70(13) ?
    O2 S1 C10 F1 . . . . -63.13(15) ?
    N3 S1 C10 F1 . . . . 58.76(15) ?
    O1 S1 C10 F2 . . . . 52.09(15) ?
    O2 S1 C10 F2 . . . . 177.26(13) ?
    N3 S1 C10 F2 . . . . -60.84(15) ?
    O4 S2 C11 F6 . . . . -59.50(15) ?
    O3 S2 C11 F6 . . . . 174.21(13) ?
    N3 S2 C11 F6 . . . . 61.92(15) ?
    O4 S2 C11 F5 . . . . 60.54(15) ?
    O3 S2 C11 F5 . . . . -65.75(15) ?
    N3 S2 C11 F5 . . . . -178.04(13) ?
    O4 S2 C11 F4 . . . . 179.90(13) ?
    O3 S2 C11 F4 . . . . 53.62(16) ?
    N3 S2 C11 F4 . . . . -58.68(15) ?
