# Supplementary material for: 1,1′,2,2′-Tetra­methyl-3,3′-(p-phenyl­ene­dimethyl­ene)diimidazol-1-ium bis­[bis­(trifluoro­methyl­sulfon­yl)imide]
Source: Acta Crystallogr Sect E Struct Rep Online. 2010 Sep 30;66(Pt 10):o2668. doi: 10.1107/S1600536810038006 (PMC2983333; doi:10.1107/S1600536810038006)
Supplement: Supplementary file 2 [file e-66-o2668-Isup2.hkl]

# 
# h,k,l, Fc-squared, Fo-squared, sigma(Fo-squared) and status flag 
# 
data_I
_shelx_title '  P21/n' 
_shelx_refln_list_code          4 
_shelx_F_calc_maximum      187.87 
_exptl_crystal_F_000       868.00 
_reflns_d_resolution_high  0.7696 
 
loop_ 
 _symmetry_equiv_pos_as_xyz 
 'x, y, z' 
 'x+1/2, -y+1/2, z+1/2' 
 '-x, -y, -z' 
 '-x-1/2, y-1/2, -z-1/2' 
 
_cell_length_a     8.7195 
_cell_length_b    13.7100 
_cell_length_c    13.8351 
_cell_angle_alpha  90.000 
_cell_angle_beta   92.290 
_cell_angle_gamma  90.000 
 
_shelx_F_squared_multiplier     1.000 
 
loop_ 
 _refln_index_h 
 _refln_index_k 
 _refln_index_l 
 _refln_F_squared_calc 
 _refln_F_squared_meas 
 _refln_F_squared_sigma 
 _refln_observed_status 
   2   0   0    22966.71    22128.35    373.41 o 
   4   0   0      228.77      288.61     12.73 o 
   6   0   0     1996.01     1965.14     37.61 o 
   8   0   0      355.12      353.56     14.63 o 
  10   0   0       25.07       38.26      7.71 o 
   1   1   0       67.14       86.87      2.43 o 
   2   1   0     2226.98     2193.38     28.05 o 
   3   1   0     3235.64     3307.59     36.31 o 
   4   1   0     9717.29     9619.83     99.58 o 
   5   1   0      267.42      279.21      7.18 o 
   6   1   0     1249.00     1267.27     19.33 o 
   7   1   0      944.89      925.42     16.73 o 
   8   1   0      629.67      612.88     13.84 o 
   9   1   0      268.36      228.32      9.15 o 
  10   1   0     1036.81     1068.59     21.53 o 
  11   1   0       11.84       10.24      4.51 o 
   0   2   0    17430.49    17568.18    667.15 o 
   1   2   0      720.67      619.82     14.29 o 
   2   2   0     7569.09     7498.94     76.28 o 
   3   2   0      562.09      501.31      9.61 o 
   4   2   0       58.52       29.66      2.53 o 
   5   2   0        1.14        3.04      1.83 o 
   6   2   0      181.09      164.15      6.20 o 
   7   2   0      695.89      698.18     14.12 o 
   8   2   0        8.47       11.23      3.41 o 
   9   2   0       35.37       35.37      6.51 o 
  10   2   0       81.28       80.09      7.72 o 
  11   2   0        0.19       -5.85      4.06 o 
   1   3   0      613.41      612.49     11.14 o 
   2   3   0     3599.88     3412.74     36.42 o 
   3   3   0      488.06      401.26      7.25 o 
   4   3   0        0.30        0.06      1.70 o 
   5   3   0      815.50      890.12     16.67 o 
   6   3   0        2.24       10.40      3.85 o 
   7   3   0      466.44      466.03     11.30 o 
   8   3   0     3479.74     3413.27     44.07 o 
   9   3   0        0.60       -2.17      3.06 o 
  10   3   0      893.34      936.51     20.08 o 
  11   3   0      294.32      289.31     15.03 o 
   0   4   0     6975.39     7272.21    116.18 o 
   1   4   0      918.22      960.20     25.89 o 
   2   4   0      465.68      491.63      7.63 o 
   3   4   0     1094.66     1105.87     16.06 o 
   4   4   0      648.66      663.91     11.76 o 
   5   4   0       73.90       79.94      4.55 o 
   6   4   0      353.34      342.74     17.25 o 
   7   4   0      868.42      794.30     17.85 o 
   8   4   0      450.95      481.04     15.85 o 
   9   4   0      216.93      229.76      9.44 o 
  10   4   0       55.32       42.67      6.65 o 
  11   4   0       31.26       40.63      7.06 o 
   1   5   0     1397.22     1512.34     30.72 o 
   2   5   0      563.28      521.42     12.98 o 
   3   5   0      222.57      170.45      4.74 o 
   4   5   0       19.54       16.56      2.27 o 
   5   5   0     2228.54     2228.76     28.48 o 
   6   5   0      427.14      431.23     10.25 o 
   7   5   0       95.05      100.99      6.87 o 
   8   5   0      316.13      283.29      9.55 o 
   9   5   0      196.21      190.56     19.49 o 
  10   5   0        5.64       -0.04      2.88 o 
   0   6   0     2846.63     2877.30     50.72 o 
   1   6   0     9223.32     9735.29    137.40 o 
   2   6   0      479.84      569.85     10.06 o 
   3   6   0      164.76      152.50      4.71 o 
   4   6   0       26.37       43.32      3.28 o 
   5   6   0      143.88      138.37      5.57 o 
   6   6   0     2542.59     2467.24     32.72 o 
   7   6   0      223.66      224.45     12.26 o 
   8   6   0      874.52      826.80     20.45 o 
   9   6   0        8.53       10.30      4.50 o 
  10   6   0        0.60       -3.95      3.83 o 
   1   7   0       35.89       55.13      2.94 o 
   2   7   0     1389.68     1441.34     18.34 o 
   3   7   0      321.18      287.63      6.68 o 
   4   7   0      164.71      163.94     15.47 o 
   5   7   0       14.89       17.46      3.54 o 
   6   7   0      285.77      281.80      8.32 o 
   7   7   0     1618.54     1670.23     29.67 o 
   8   7   0        3.52        7.42      4.01 o 
   9   7   0        1.99        5.01      4.22 o 
  10   7   0       76.86       86.24      8.53 o 
   0   8   0      623.57      627.06     13.74 o 
   1   8   0      560.43      563.74      9.25 o 
   2   8   0      440.98      532.83      9.40 o 
   3   8   0     2531.46     2704.90     31.99 o 
   4   8   0     1236.90     1270.99     18.38 o 
   5   8   0       80.17       91.80      5.27 o 
   6   8   0      668.28      655.72     15.63 o 
   7   8   0      178.24      193.37      9.15 o 
   8   8   0      492.08      526.54     15.71 o 
   9   8   0      348.12      363.08     13.91 o 
  10   8   0       13.31       10.48      5.14 o 
   1   9   0     1109.31     1110.54     17.53 o 
   2   9   0     3316.88     3377.84     38.53 o 
   3   9   0     2199.35     2192.46     34.86 o 
   4   9   0        3.42        8.99      2.84 o 
   5   9   0        0.65       14.76      4.52 o 
   6   9   0       63.03       82.83      8.57 o 
   7   9   0        0.85        3.72      3.51 o 
   8   9   0       79.24       73.93      7.17 o 
   9   9   0       49.22       50.21     16.11 o 
   0  10   0     1110.86     1191.29     23.12 o 
   1  10   0       48.56       49.80      3.41 o 
   2  10   0      508.38      525.10      9.99 o 
   3  10   0      164.53      157.15      7.40 o 
   4  10   0     1240.58     1230.57     18.55 o 
   5  10   0      431.62      445.25     14.43 o 
   6  10   0       78.35       63.96      6.97 o 
   7  10   0     1667.20     1730.98     36.53 o 
   8  10   0      132.30      143.01     11.33 o 
   9  10   0       60.50       56.45      8.35 o 
   1  11   0       89.00       93.11      8.97 o 
   2  11   0      378.81      375.05     14.87 o 
   3  11   0     1117.76     1100.46     26.60 o 
   4  11   0      405.10      410.08     23.25 o 
   5  11   0     1382.85     1376.27     48.78 o 
   6  11   0       35.71       34.99     11.21 o 
   7  11   0      520.11      568.85     32.03 o 
   8  11   0       59.59       44.42     13.03 o 
   0  12   0     3678.90     3445.73     87.74 o 
   1  12   0        4.43       -0.94      5.73 o 
   2  12   0      546.97      536.44     17.94 o 
   3  12   0        9.49        5.52      7.31 o 
   4  12   0        1.11        4.20      8.07 o 
   5  12   0       21.83       26.96      9.85 o 
   6  12   0       33.88       37.17     11.71 o 
   7  12   0      729.81      776.15     39.07 o 
   8  12   0        8.17       11.50     10.42 o 
   1  13   0      679.50      659.84     21.30 o 
   2  13   0      138.55      129.31     15.89 o 
   3  13   0      348.69      347.29     22.95 o 
   4  13   0      349.84      337.20     23.38 o 
   5  13   0        0.64        4.12      9.41 o 
   6  13   0      209.83      195.35     21.88 o 
   7  13   0        1.91       17.09     11.64 o 
   0  14   0      859.00      864.28     36.41 o 
   1  14   0      113.52      102.74     15.38 o 
   2  14   0      165.03      186.05     19.46 o 
   3  14   0       94.99       92.91     15.29 o 
   4  14   0      526.50      551.18     30.40 o 
   5  14   0      149.23      163.54     20.16 o 
   6  14   0      262.46      270.08     24.98 o 
   7  14   0       62.64       76.95     17.70 o 
   1  15   0      370.68      391.17     25.97 o 
   2  15   0       88.01       83.04     15.47 o 
   3  15   0        2.05       -6.09      9.29 o 
   4  15   0        6.39        4.58     10.35 o 
   5  15   0      119.21      157.05     20.66 o 
   6  15   0        4.33       -1.17     11.73 o 
   2  16   0        7.04        6.06     11.25 o 
   3  16   0        0.06       -0.84     10.90 o 
   4  16   0      161.64      177.08     22.61 o 
   3  17   0        3.41       -1.72     11.92 o 
 -11   0   1      115.91      105.32     12.53 o 
  -9   0   1     1354.33     1373.17     33.90 o 
  -7   0   1      813.55      800.03     36.08 o 
  -5   0   1      797.79      835.38     19.51 o 
  -3   0   1      971.63     1006.18     19.26 o 
   1   0   1      521.33      522.18      9.05 o 
   3   0   1    14363.17    13592.40    193.97 o 
   5   0   1      802.28      970.59     21.21 o 
   7   0   1      954.04      876.72     22.64 o 
   9   0   1      194.59      203.94     12.19 o 
  11   0   1      109.35      101.52     22.34 o 
 -11   1   1       41.49       32.42      5.62 o 
 -10   1   1       52.77       41.89      5.43 o 
  -9   1   1      339.79      369.76     11.44 o 
  -8   1   1      298.49      218.71      8.44 o 
  -7   1   1     2567.48     2496.00     33.51 o 
  -6   1   1        0.28        0.28      1.96 o 
  -5   1   1     1999.87     2155.69     27.52 o 
  -4   1   1      357.75      395.17      7.98 o 
  -3   1   1     4767.57     4640.90     57.85 o 
  -2   1   1     6885.75     6944.77     82.75 o 
  -1   1   1      957.20     1011.82     16.32 o 
   0   1   1       81.42       35.11      3.84 o 
   1   1   1     2219.21     2112.29     23.15 o 
   2   1   1      412.22      460.85      6.86 o 
   3   1   1      281.46      314.27      7.27 o 
   4   1   1      869.42      963.76     13.93 o 
   5   1   1       86.53       83.20      4.44 o 
   6   1   1     1148.80     1203.92     18.55 o 
   7   1   1      333.87      309.16      9.00 o 
   8   1   1       59.00       46.62      4.79 o 
   9   1   1      626.86      672.24     15.54 o 
  10   1   1        1.94       -0.43      3.49 o 
  11   1   1      116.53      135.34     10.67 o 
 -11   2   1      223.23      268.76     11.47 o 
 -10   2   1       96.15       93.47      9.58 o 
  -9   2   1      386.18      389.92     12.25 o 
  -8   2   1       53.45       43.69      4.72 o 
  -7   2   1       21.71       26.08      4.82 o 
  -6   2   1     1096.26     1042.66     17.13 o 
  -5   2   1      848.81      915.21     17.19 o 
  -4   2   1       20.60       10.82      2.33 o 
  -3   2   1     1453.59     1482.63     20.66 o 
  -2   2   1      790.82      859.38     11.32 o 
  -1   2   1       55.38       35.44      2.12 o 
   0   2   1     2449.43     2344.77     28.52 o 
   1   2   1    35294.80    32936.56    472.71 o 
   2   2   1     3327.81     3114.90     38.55 o 
   3   2   1     3580.16     3241.40     50.51 o 
   4   2   1     2036.87     2136.22     34.04 o 
   5   2   1     1512.40     1548.01     21.07 o 
   6   2   1      285.59      315.51      8.39 o 
   7   2   1        0.44       -0.88      2.44 o 
   8   2   1        6.32        2.10      3.00 o 
   9   2   1       66.93       64.27      5.79 o 
  10   2   1      214.57      226.52     11.87 o 
  11   2   1      143.14      155.16     11.37 o 
 -11   3   1        0.40        1.16      4.72 o 
 -10   3   1       97.15      103.38      7.77 o 
  -9   3   1       71.76       65.86      6.04 o 
  -8   3   1      613.50      558.97     18.69 o 
  -7   3   1     2306.72     2232.83     35.99 o 
  -6   3   1     2273.21     2280.25     35.15 o 
  -5   3   1      238.17      290.19      7.51 o 
  -4   3   1       95.43       87.69      4.45 o 
  -3   3   1     2301.05     2140.59     25.19 o 
  -2   3   1     6675.40     6363.98     65.59 o 
  -1   3   1     1237.88     1372.23     15.74 o 
   0   3   1    10545.17    10437.95    162.26 o 
   1   3   1     2602.69     2606.54     27.63 o 
   2   3   1      791.23      744.17      9.89 o 
   3   3   1       42.01       43.77      2.51 o 
   4   3   1       28.13       21.71      3.00 o 
   5   3   1      241.13      232.86      6.55 o 
   6   3   1     2160.94     2131.32     28.30 o 
   7   3   1       13.10       13.95      3.26 o 
   8   3   1       66.10       51.75      5.03 o 
   9   3   1     1504.45     1580.12     26.18 o 
  10   3   1       27.86       37.06      6.23 o 
  11   3   1       46.05       38.72      6.80 o 
 -11   4   1        2.21        4.12      4.81 o 
 -10   4   1      276.59      265.52     10.77 o 
  -9   4   1     1148.43     1203.82     25.96 o 
  -8   4   1        5.90        7.29      4.09 o 
  -7   4   1      144.09      119.70      7.85 o 
  -6   4   1     1981.23     1979.35     27.18 o 
  -5   4   1      535.71      490.48     10.12 o 
  -4   4   1      835.10      818.77     12.95 o 
  -3   4   1        7.79       13.65      1.91 o 
  -2   4   1     6445.38     6626.22     96.13 o 
  -1   4   1      193.00      203.34      4.12 o 
   0   4   1     1930.83     2067.34     24.19 o 
   1   4   1     2189.80     2399.48     27.63 o 
   2   4   1      482.63      429.17      6.84 o 
   3   4   1      501.73      524.07     10.87 o 
   4   4   1      233.93      261.54      6.29 o 
   5   4   1      344.27      374.34      8.50 o 
   6   4   1      448.46      431.48     11.66 o 
   7   4   1      343.26      320.49      9.91 o 
   8   4   1      294.02      327.91     10.07 o 
   9   4   1      618.91      601.16     17.23 o 
  10   4   1      333.89      323.17     13.55 o 
 -10   5   1      131.40      114.81      9.39 o 
  -9   5   1       10.02       14.43      4.08 o 
  -8   5   1       84.64       90.34      7.08 o 
  -7   5   1      176.29      169.01      7.26 o 
  -6   5   1     1551.83     1602.67     23.40 o 
  -5   5   1       45.59       52.22      4.10 o 
  -4   5   1       30.67       28.32      3.10 o 
  -3   5   1        0.21        0.72      1.38 o 
  -2   5   1     1300.28     1219.36     26.25 o 
  -1   5   1     1233.65     1225.82     14.96 o 
   0   5   1       54.50       53.13      2.10 o 
   1   5   1       28.50       71.50      2.69 o 
   2   5   1      965.27     1020.69     18.47 o 
   3   5   1        5.24       21.26      2.10 o 
   4   5   1      202.96      214.42      7.03 o 
   5   5   1     7577.87     7630.00     81.82 o 
   6   5   1      420.72      394.89      9.61 o 
   7   5   1       48.51       47.71      4.42 o 
   8   5   1      210.89      199.91     12.64 o 
   9   5   1        7.43        4.77      3.63 o 
  10   5   1       24.42       24.64      5.67 o 
 -10   6   1       21.69       25.63      5.63 o 
  -9   6   1      827.51      850.53     21.39 o 
  -8   6   1        6.85        7.32      3.33 o 
  -7   6   1      636.22      665.84     14.13 o 
  -6   6   1      496.39      473.31     10.94 o 
  -5   6   1     4171.65     4113.19     47.76 o 
  -4   6   1      535.60      582.89     10.65 o 
  -3   6   1      745.09      713.79     12.66 o 
  -2   6   1     2061.96     2201.34     25.53 o 
  -1   6   1     1094.00     1274.52     18.13 o 
   0   6   1        3.08        3.53      1.19 o 
   1   6   1     5562.79     5660.51     58.86 o 
   2   6   1     2324.39     2306.57     26.43 o 
   3   6   1        1.22       -1.91      1.47 o 
   4   6   1     3364.26     3434.05     40.52 o 
   5   6   1       34.44       37.56      3.46 o 
   6   6   1      151.42      152.65      6.34 o 
   7   6   1       30.70       26.24      4.52 o 
   8   6   1       62.94       47.48      5.90 o 
   9   6   1      420.05      423.18     14.68 o 
  10   6   1        3.76        1.83      4.06 o 
 -10   7   1      216.50      226.17     12.09 o 
  -9   7   1      211.55      223.79     10.97 o 
  -8   7   1        6.27        2.63      3.64 o 
  -7   7   1      209.98      206.87     10.84 o 
  -6   7   1        5.37        0.16      2.39 o 
  -5   7   1      493.30      505.34     12.13 o 
  -4   7   1     1198.88     1174.24     25.53 o 
  -3   7   1      209.02      224.57      6.61 o 
  -2   7   1     1234.39     1419.50     20.39 o 
  -1   7   1     2735.51     2731.46     30.63 o 
   0   7   1      517.95      592.80     11.42 o 
   1   7   1      954.18      988.97     15.54 o 
   2   7   1      360.68      377.58      7.30 o 
   3   7   1       28.59       37.34      5.07 o 
   4   7   1      261.15      268.89      9.06 o 
   5   7   1     3832.04     3803.38     44.49 o 
   6   7   1      867.44      888.24     18.64 o 
   7   7   1     2271.35     2276.38     37.01 o 
   8   7   1      292.45      320.08     17.64 o 
   9   7   1      136.78      132.86      9.66 o 
  10   7   1        7.97        4.44      4.67 o 
 -10   8   1      219.73      256.04     14.71 o 
  -9   8   1      184.79      183.83     13.24 o 
  -8   8   1      196.09      221.67     11.64 o 
  -7   8   1        0.30        1.35      3.29 o 
  -6   8   1      742.72      777.72     14.91 o 
  -5   8   1     5189.53     5276.32     59.72 o 
  -4   8   1      425.95      431.43     14.57 o 
  -3   8   1     2556.60     2778.56     32.93 o 
  -2   8   1        0.93        4.52      2.58 o 
  -1   8   1        0.13        3.74      1.70 o 
   0   8   1      234.54      288.55      8.30 o 
   1   8   1      857.96      851.86     12.23 o 
   2   8   1     4728.28     4696.83     50.92 o 
   3   8   1      127.28      138.16      6.06 o 
   4   8   1     1264.83     1272.19     23.08 o 
   5   8   1      821.56      804.33     19.48 o 
   6   8   1      184.61      182.64     10.54 o 
   7   8   1       14.74       15.45      4.43 o 
   8   8   1      818.79      826.21     20.23 o 
   9   8   1      255.72      268.77     12.47 o 
  10   8   1      501.74      539.19     18.12 o 
  -9   9   1       25.14       26.89      5.98 o 
  -8   9   1       46.24       49.70      6.54 o 
  -7   9   1       23.60       23.63      4.80 o 
  -6   9   1      399.08      421.17     12.44 o 
  -5   9   1       10.94       12.71      2.96 o 
  -4   9   1      135.33      149.83      6.45 o 
  -3   9   1     1300.60     1294.79     20.53 o 
  -2   9   1       78.34       84.12      4.28 o 
  -1   9   1     1540.08     1611.56     20.37 o 
   0   9   1       92.92       73.73      4.57 o 
   1   9   1     1073.76     1020.09     14.37 o 
   2   9   1      382.13      369.17      7.80 o 
   3   9   1       67.49       75.79      4.27 o 
   4   9   1     1745.61     1806.53     28.09 o 
   5   9   1     2159.34     2103.58     32.76 o 
   6   9   1      260.55      263.81     11.49 o 
   7   9   1        4.51       12.50      4.91 o 
   8   9   1     1009.13     1004.07     26.95 o 
   9   9   1      157.98      186.21     16.71 o 
  -9  10   1      184.46      173.16     14.26 o 
  -8  10   1       66.86       65.12      9.22 o 
  -7  10   1      225.33      211.48     10.06 o 
  -6  10   1       37.99       36.79      4.95 o 
  -5  10   1     1204.95     1208.14     37.07 o 
  -4  10   1        1.26        2.03      2.73 o 
  -3  10   1        0.73        0.60      2.41 o 
  -2  10   1      969.43      886.81     23.60 o 
  -1  10   1      122.76      134.07      6.54 o 
   0  10   1     1718.68     1762.74     26.95 o 
   1  10   1     1501.68     1448.95     23.43 o 
   2  10   1        3.26        5.53      2.24 o 
   3  10   1     1057.18     1063.71     16.04 o 
   4  10   1        4.14        8.10      3.25 o 
   5  10   1       62.20       70.07      5.85 o 
   6  10   1      165.13      181.63      8.71 o 
   7  10   1      196.48      193.22      9.91 o 
   8  10   1      204.84      195.62     10.82 o 
   9  10   1       21.93       28.44      5.94 o 
  -8  11   1       20.28        8.91      7.39 o 
  -7  11   1       71.20       83.31     12.68 o 
  -6  11   1      668.74      700.71     28.85 o 
  -5  11   1      376.61      361.50     14.72 o 
  -4  11   1      584.44      568.04     14.19 o 
  -3  11   1     1679.48     1606.85     26.80 o 
  -2  11   1      575.25      536.72     25.21 o 
  -1  11   1       29.29       21.10      4.35 o 
   0  11   1     3446.00     3356.98     46.13 o 
   1  11   1      117.24      109.82      6.48 o 
   2  11   1       24.87       26.84      4.42 o 
   3  11   1      992.93      995.15     23.47 o 
   4  11   1        2.84        3.93      4.68 o 
   5  11   1      385.77      410.27     21.81 o 
   6  11   1       17.76       28.83      6.63 o 
   7  11   1       92.95      103.26     16.90 o 
   8  11   1       38.22       38.72     12.55 o 
  -8  12   1      132.52      133.32     19.76 o 
  -7  12   1       87.89      111.43     17.79 o 
  -6  12   1      197.87      238.50     20.65 o 
  -5  12   1       16.09       13.36      8.85 o 
  -4  12   1     1095.63     1140.35     42.22 o 
  -3  12   1       25.55       27.05      6.22 o 
  -2  12   1      349.85      333.45     15.86 o 
  -1  12   1      282.48      276.65     13.92 o 
   0  12   1     1306.62     1407.72     32.16 o 
   1  12   1     1031.33     1006.90     25.93 o 
   2  12   1        8.35        6.32      8.10 o 
   3  12   1      603.20      598.01     29.19 o 
   4  12   1      218.92      172.61     18.74 o 
   5  12   1      458.23      492.88     29.02 o 
   6  12   1        0.12        2.52      9.07 o 
   7  12   1       67.27       71.34     15.32 o 
   8  12   1       82.92       88.04     17.62 o 
  -7  13   1      891.36      903.58     43.25 o 
  -6  13   1       91.87       80.81     15.54 o 
  -5  13   1       43.80       64.54     13.85 o 
  -4  13   1      194.10      160.94     18.21 o 
  -3  13   1      223.42      187.07     17.53 o 
  -2  13   1       55.26       53.96      8.19 o 
  -1  13   1      187.95      172.10     12.25 o 
   0  13   1      692.90      685.83     21.53 o 
   1  13   1      389.57      377.54     23.93 o 
   2  13   1      524.57      535.82     27.68 o 
   3  13   1        0.16       -6.90      8.27 o 
   4  13   1       20.13       28.19     10.96 o 
   5  13   1       23.61       32.95     12.24 o 
   6  13   1       23.27       20.14     11.38 o 
   7  13   1        8.32       28.57     13.02 o 
  -6  14   1        8.32       18.64     11.59 o 
  -5  14   1       93.71      115.30     17.44 o 
  -4  14   1       39.27       49.41     12.92 o 
  -3  14   1       28.01       13.48      9.37 o 
  -2  14   1        0.05       -3.67      8.18 o 
  -1  14   1       98.93      105.27     10.86 o 
   0  14   1      806.95      782.53     35.70 o 
   1  14   1      347.72      353.01     23.58 o 
   2  14   1      972.64      992.96     40.47 o 
   3  14   1      546.52      522.26     29.96 o 
   4  14   1      119.13      118.30     17.58 o 
   5  14   1        7.25       18.51     11.23 o 
   6  14   1       25.42       35.79     13.70 o 
  -6  15   1      315.11      379.64     28.92 o 
  -5  15   1      123.59      129.61     19.52 o 
  -4  15   1        0.38       11.44     10.07 o 
  -3  15   1        1.47       -0.56      9.47 o 
  -2  15   1      982.17      946.84     39.72 o 
   0  15   1        2.04       -2.93     10.52 o 
   1  15   1       89.39       84.06     16.29 o 
   2  15   1       10.92       11.18     10.50 o 
   3  15   1      213.40      238.53     24.13 o 
   4  15   1      124.84      118.62     18.37 o 
   5  15   1       21.37       23.92     13.28 o 
   6  15   1      117.14      146.81     21.71 o 
  -4  16   1       19.34        2.33     11.36 o 
  -3  16   1       45.19       51.92     13.87 o 
   1  16   1       69.76       38.38     14.32 o 
   2  16   1      509.42      453.01     30.14 o 
   3  16   1        0.34      -10.01     10.97 o 
   4  16   1      126.89      108.92     18.97 o 
   2  17   1        6.64       -3.68     12.75 o 
   3  17   1        1.50       -5.77     12.72 o 
 -10   0   2      108.58      125.93     14.81 o 
  -8   0   2     3687.29     3470.46     63.55 o 
  -6   0   2      125.88      126.95      8.28 o 
  -4   0   2       54.48       52.49      4.93 o 
  -2   0   2       37.56       15.28      2.63 o 
   0   0   2     1455.44     1547.37     23.58 o 
   2   0   2     1388.33     1269.00     21.19 o 
   4   0   2    18170.93    17964.05    256.28 o 
   6   0   2     6429.52     6123.31     95.89 o 
   8   0   2       22.80        9.29      4.52 o 
  10   0   2      323.94      348.79     16.87 o 
 -11   1   2      237.22      263.05     11.51 o 
 -10   1   2       41.09       37.74      5.31 o 
  -9   1   2        1.34        2.78      3.23 o 
  -8   1   2        3.07        1.31      2.78 o 
  -7   1   2       84.74       60.03      6.72 o 
  -6   1   2      515.65      466.84     12.07 o 
  -5   1   2      238.49      189.36      6.10 o 
  -4   1   2     1401.13     1178.85     33.15 o 
  -3   1   2      209.45      222.98      9.27 o 
  -2   1   2     1719.80     1583.77     25.52 o 
  -1   1   2     1061.93     1023.57     13.80 o 
   0   1   2    23205.97    22441.67    808.38 o 
   1   1   2    10086.78     9806.49    126.51 o 
   2   1   2     5414.67     5178.73     53.47 o 
   3   1   2      531.65      575.17     15.32 o 
   4   1   2     8513.41     9193.04     95.22 o 
   5   1   2       35.67       28.39      2.93 o 
   6   1   2     1913.85     1990.71     26.66 o 
   7   1   2       15.44       13.36      3.10 o 
   8   1   2        3.88        3.73      5.72 o 
   9   1   2       59.21       55.67      5.60 o 
  10   1   2      578.86      571.69     15.18 o 
  11   1   2       11.85       16.59      5.41 o 
 -11   2   2      145.71      162.20     10.06 o 
 -10   2   2      707.72      689.39     16.96 o 
  -9   2   2      616.97      664.49     15.77 o 
  -8   2   2      288.84      268.63      9.36 o 
  -7   2   2       90.68       91.27      7.48 o 
  -6   2   2      208.11      216.85     15.29 o 
  -5   2   2     1229.29     1352.67     22.94 o 
  -4   2   2       17.05       12.49      2.22 o 
  -3   2   2     1986.07     2211.86     26.09 o 
  -2   2   2     4677.80     4540.69    110.92 o 
  -1   2   2       86.35       63.46      6.56 o 
   0   2   2     9808.69     9670.46    122.42 o 
   1   2   2       78.92       68.20      7.33 o 
   2   2   2     1634.92     1656.39     22.03 o 
   3   2   2     1044.98     1152.77     14.85 o 
   4   2   2     5172.40     4975.57     53.85 o 
   5   2   2      186.79      173.93      6.63 o 
   6   2   2      526.62      560.13     11.41 o 
   7   2   2       30.75       35.56      4.01 o 
   8   2   2      857.87      757.79     15.56 o 
   9   2   2        1.42        4.26      3.50 o 
  10   2   2       95.54      102.14     10.99 o 
  11   2   2      405.04      414.71     16.10 o 
 -11   3   2       10.76       11.84      4.73 o 
 -10   3   2       13.35       10.91      4.17 o 
  -9   3   2       23.88       28.80      4.70 o 
  -8   3   2      101.80       83.98      6.87 o 
  -7   3   2      184.29      202.50     10.33 o 
  -6   3   2        0.12        5.38      3.14 o 
  -5   3   2     4599.53     4841.66     54.67 o 
  -4   3   2     7856.49     7866.57     83.16 o 
  -3   3   2     7679.54     7675.91     79.98 o 
  -2   3   2    10540.69    10817.63    154.49 o 
  -1   3   2     8637.01     8821.17     89.87 o 
   0   3   2    29840.61    29106.42    400.56 o 
   1   3   2      263.48      224.84     12.40 o 
   2   3   2      468.03      475.67      7.87 o 
   3   3   2       55.31       57.32      3.27 o 
   4   3   2      377.07      338.69      7.11 o 
   5   3   2       82.45       46.71      4.88 o 
   6   3   2     1953.89     1962.14     26.41 o 
   7   3   2      104.78       84.50      5.50 o 
   8   3   2      171.51      172.42      7.73 o 
   9   3   2       16.44       10.96      4.47 o 
  10   3   2      163.61      143.15     10.25 o 
  11   3   2        2.62        7.61      5.00 o 
 -11   4   2      551.03      584.81     19.31 o 
 -10   4   2      475.67      510.10     17.06 o 
  -9   4   2      956.96      923.60     45.33 o 
  -8   4   2      319.44      313.09     10.14 o 
  -7   4   2     1036.29      977.89     17.82 o 
  -6   4   2      766.13      759.16     14.71 o 
  -5   4   2       60.80       43.61      3.65 o 
  -4   4   2     5471.69     5699.83     61.96 o 
  -3   4   2      613.85      688.54     18.63 o 
  -2   4   2    15637.26    15536.03    164.01 o 
  -1   4   2      854.07      974.59     12.14 o 
   0   4   2     1009.12     1099.82     17.58 o 
   1   4   2      218.34      240.14      4.64 o 
   2   4   2     7236.50     7299.61     74.73 o 
   3   4   2     1711.51     1775.78     29.65 o 
   4   4   2      346.17      304.49     11.95 o 
   5   4   2      336.49      312.67      8.73 o 
   6   4   2     1228.26     1210.55     18.71 o 
   7   4   2      169.60      182.69      7.13 o 
   8   4   2      109.42      110.59      8.17 o 
   9   4   2       31.25       19.69      4.97 o 
  10   4   2      446.10      470.61     16.25 o 
 -10   5   2        3.19       -0.45      3.87 o 
  -9   5   2       89.33       88.78      7.08 o 
  -8   5   2      335.85      339.59     11.26 o 
  -7   5   2     2025.00     1993.26     28.84 o 
  -6   5   2        0.28       -0.19      2.25 o 
  -5   5   2     3428.93     3423.76     40.95 o 
  -4   5   2     2030.47     2140.69     26.90 o 
  -3   5   2     1704.55     1838.44     31.42 o 
  -2   5   2     1404.79     1360.73     17.06 o 
  -1   5   2        0.86        2.26      1.09 o 
   0   5   2       92.35      139.32      4.90 o 
   1   5   2     1112.60     1070.30     13.15 o 
   2   5   2      861.10     1100.54     13.89 o 
   3   5   2     2991.80     3321.03     36.84 o 
   4   5   2      843.25      868.65     16.99 o 
   5   5   2       61.47       71.35      4.24 o 
   6   5   2     2090.61     2062.18     27.67 o 
   7   5   2      279.25      257.49     12.40 o 
   8   5   2     1610.78     1641.98     30.31 o 
   9   5   2       38.80       29.51      5.58 o 
  10   5   2        1.44        1.25      4.31 o 
 -10   6   2       86.40       76.76      8.07 o 
  -9   6   2      156.42      144.69      8.59 o 
  -8   6   2        1.50        2.05      2.97 o 
  -7   6   2      117.37       99.62      6.26 o 
  -6   6   2      406.90      411.87     10.25 o 
  -5   6   2      434.60      491.00     10.55 o 
  -4   6   2     1654.68     1721.37     22.90 o 
  -3   6   2      677.22      678.51     50.55 o 
  -2   6   2     9020.52     9068.96     93.30 o 
  -1   6   2        2.93        4.71      1.32 o 
   0   6   2     1108.88     1127.44     17.33 o 
   1   6   2      780.69      845.24     12.11 o 
   2   6   2     6913.93     6961.79     72.19 o 
   3   6   2       30.19       24.97      2.23 o 
   4   6   2      313.71      350.04      8.27 o 
   5   6   2     1678.41     1699.93     24.23 o 
   6   6   2      127.04      135.81     15.13 o 
   7   6   2       33.75       31.84      4.82 o 
   8   6   2      341.04      362.00     12.91 o 
   9   6   2       17.65        2.36      4.55 o 
  10   6   2       59.98       44.06      7.45 o 
 -10   7   2      203.62      222.75     19.38 o 
  -9   7   2        0.59        2.53      4.07 o 
  -8   7   2      527.48      535.89     13.58 o 
  -7   7   2      129.24      109.31      6.64 o 
  -6   7   2      522.98      488.43     11.45 o 
  -5   7   2       17.71       18.78      3.08 o 
  -4   7   2     1162.27     1089.04     18.70 o 
  -3   7   2     4471.41     4588.90     58.80 o 
  -2   7   2       56.46       45.07      2.92 o 
  -1   7   2     1322.03     1393.34     33.07 o 
   0   7   2      385.62      466.25      9.84 o 
   1   7   2      721.87      838.38     11.54 o 
   2   7   2      285.84      328.62      6.51 o 
   3   7   2      208.46      212.86      5.68 o 
   4   7   2        5.07        9.55      2.14 o 
   5   7   2     1142.36     1115.95     24.03 o 
   6   7   2     4239.59     4205.65     69.08 o 
   7   7   2     1282.95     1303.14     25.20 o 
   8   7   2      825.05      806.27     19.85 o 
   9   7   2       17.40       11.72      4.84 o 
  10   7   2       51.97       57.32     16.70 o 
 -10   8   2       32.81       36.12      6.44 o 
  -9   8   2       14.82       12.89      5.05 o 
  -8   8   2      308.91      300.70     16.12 o 
  -7   8   2      752.63      787.02     16.06 o 
  -6   8   2      628.77      655.55     13.61 o 
  -5   8   2      556.23      526.65     11.36 o 
  -4   8   2      615.87      567.48     12.25 o 
  -3   8   2     1251.42     1251.47     20.34 o 
  -2   8   2     3201.00     3202.35     36.38 o 
  -1   8   2       96.67      116.12      3.57 o 
   0   8   2      372.05      419.39      9.81 o 
   1   8   2      996.56     1027.71     13.80 o 
   2   8   2      731.61      763.56     14.13 o 
   3   8   2      161.94      190.58      6.94 o 
   4   8   2      375.40      359.31      9.88 o 
   5   8   2       15.83       21.12      3.85 o 
   6   8   2      526.90      537.06     14.11 o 
   7   8   2       37.45       38.18      6.05 o 
   8   8   2      122.08      114.21     10.06 o 
   9   8   2       11.41        7.81      5.16 o 
  -9   9   2      113.15      106.57      9.16 o 
  -8   9   2        1.74        4.68      3.95 o 
  -7   9   2      320.12      321.60     11.64 o 
  -6   9   2      325.89      334.29      9.61 o 
  -5   9   2        7.87        9.85      2.79 o 
  -4   9   2       19.94       19.84      3.02 o 
  -3   9   2       58.52       67.17      4.89 o 
  -2   9   2        4.29        6.14      2.23 o 
  -1   9   2        0.12        2.81      2.70 o 
   0   9   2       62.19       55.50      4.94 o 
   1   9   2      470.84      430.58      7.74 o 
   2   9   2      264.10      234.50      6.00 o 
   3   9   2      241.75      222.92      7.43 o 
   4   9   2      376.86      329.02      9.77 o 
   5   9   2      236.27      234.10      8.79 o 
   6   9   2      903.54      879.35     19.04 o 
   7   9   2     1532.87     1572.08     29.02 o 
   8   9   2      200.96      225.69     10.88 o 
   9   9   2      119.66      124.13     13.02 o 
  -9  10   2       32.51       31.16      7.73 o 
  -8  10   2       21.43        8.80      9.03 o 
  -7  10   2      298.45      312.15     15.45 o 
  -6  10   2      564.51      536.88     19.08 o 
  -5  10   2      615.78      592.10     18.00 o 
  -4  10   2      555.68      546.04     14.07 o 
  -3  10   2     1476.56     1386.02     42.83 o 
  -2  10   2     3557.95     3613.75     49.59 o 
  -1  10   2     2499.11     2505.60     36.46 o 
   0  10   2        2.56       -1.10      3.10 o 
   1  10   2       47.60       54.29      5.76 o 
   2  10   2        2.01        2.81      6.33 o 
   3  10   2      359.83      384.41     13.73 o 
   4  10   2     1102.72     1088.35     25.98 o 
   5  10   2      455.98      450.73     16.25 o 
   6  10   2        5.95        0.63      5.65 o 
   7  10   2        0.13        1.76      6.11 o 
   8  10   2        1.14        1.96      5.83 o 
   9  10   2       63.63       63.57      9.79 o 
  -8  11   2      285.14      305.58     16.40 o 
  -7  11   2        5.50       -0.50      4.91 o 
  -6  11   2       83.20       95.34      9.63 o 
  -5  11   2       53.32       34.44      7.92 o 
  -4  11   2      604.14      592.87     14.88 o 
  -3  11   2       73.10       88.77      6.44 o 
  -2  11   2      621.85      572.26     13.87 o 
  -1  11   2      169.25      183.16      7.95 o 
   0  11   2      939.74      912.39     17.86 o 
   1  11   2     1044.93     1084.38     20.03 o 
   2  11   2      490.48      502.63     15.71 o 
   3  11   2     1717.53     1671.80     67.05 o 
   4  11   2      138.53      153.57     10.22 o 
   5  11   2       12.72       11.92      5.62 o 
   6  11   2       41.89       47.31      7.91 o 
   7  11   2      402.50      373.86     16.81 o 
   8  11   2        9.31        6.39      6.54 o 
  -5  12   2      178.98      213.38     18.59 o 
  -4  12   2       20.64       32.96      6.46 o 
  -3  12   2      186.86      203.57     12.09 o 
  -2  12   2      220.01      230.34     12.61 o 
  -1  12   2      778.65      785.90     22.51 o 
   0  12   2      249.77      251.09     13.10 o 
   1  12   2     1118.11     1049.46     39.77 o 
   2  12   2       19.14       25.11     10.31 o 
   3  12   2      275.26      276.47     20.10 o 
   4  12   2     1178.61     1090.29     42.70 o 
   5  12   2      226.79      211.95     19.97 o 
   6  12   2      880.04      898.41     41.32 o 
   7  12   2       30.06       29.28     12.84 o 
   8  12   2       84.92       71.25     16.70 o 
  -7  13   2      156.54      150.40     20.15 o 
  -6  13   2      102.30      140.55     18.62 o 
  -5  13   2      158.48      199.47     18.72 o 
  -4  13   2      234.85      266.05     20.07 o 
  -3  13   2      172.12      174.25     12.50 o 
  -2  13   2       39.08       39.50      7.46 o 
  -1  13   2      238.22      257.13     15.40 o 
   0  13   2     1752.72     1685.23     55.41 o 
   1  13   2       12.28       19.77     10.15 o 
   2  13   2      169.48      176.63     18.89 o 
   3  13   2       19.93       25.97     11.24 o 
   4  13   2       25.75       35.48     11.80 o 
   5  13   2       21.69       40.70     12.73 o 
   6  13   2        4.22       23.09     11.78 o 
   7  13   2      407.85      440.84     30.73 o 
  -6  14   2      422.30      490.34     30.58 o 
  -5  14   2       32.65       24.80     11.27 o 
  -4  14   2      664.56      666.04     33.17 o 
  -3  14   2       74.96       68.39     13.50 o 
  -2  14   2      349.82      348.16     16.21 o 
  -1  14   2        0.29      -10.42      9.62 o 
   0  14   2      395.89      388.27     25.91 o 
   1  14   2       50.27       22.04     11.94 o 
   2  14   2      600.75      596.01     31.94 o 
   3  14   2        1.90        5.72      9.80 o 
   4  14   2       88.99       78.79     15.64 o 
   5  14   2       50.38       30.74     13.11 o 
   6  14   2       66.19       60.15     15.70 o 
  -6  15   2      449.84      510.28     33.60 o 
  -5  15   2      289.56      386.61     27.89 o 
  -4  15   2      311.13      343.00     25.26 o 
  -3  15   2        4.64        3.34      9.29 o 
  -1  15   2      290.78      303.32     24.87 o 
   0  15   2      189.68      159.68     20.57 o 
   1  15   2        5.64        6.65     11.73 o 
   2  15   2        0.16        4.00     11.02 o 
   3  15   2      344.93      316.03     25.23 o 
   4  15   2        3.29       13.97     11.71 o 
   5  15   2      163.46      172.10     21.79 o 
  -4  16   2        2.68      -13.07      8.71 o 
   0  16   2       29.06       32.82     14.48 o 
   1  16   2       17.92        0.26     11.56 o 
   2  16   2        0.12       17.16     12.29 o 
   3  16   2      390.97      407.98     30.12 o 
   4  16   2       62.01       59.96     17.37 o 
   1  17   2      235.79      249.65     27.58 o 
   2  17   2       34.23       20.73     15.63 o 
   3  17   2      157.38      151.97     23.41 o 
 -11   0   3      185.78      188.44     16.46 o 
  -9   0   3        0.11        4.13      4.52 o 
  -7   0   3     1875.13     1927.59     39.79 o 
  -5   0   3       81.66       92.47      9.46 o 
  -3   0   3     2489.41     2391.98     48.81 o 
  -1   0   3     3371.42     3358.20     69.36 o 
   1   0   3     2450.39     2572.41     39.15 o 
   3   0   3      937.85      820.71     16.38 o 
   5   0   3     3295.64     3401.07     56.00 o 
   7   0   3        7.91        8.57      4.13 o 
   9   0   3      661.17      716.68     22.73 o 
  11   0   3      432.68      428.58     27.93 o 
 -11   1   3      274.66      284.60     11.76 o 
 -10   1   3       24.54       26.57      6.65 o 
  -9   1   3       14.82       23.90      4.46 o 
  -8   1   3        0.60       -1.15      2.72 o 
  -7   1   3       63.10       68.50      5.35 o 
  -6   1   3       98.08      102.76      6.37 o 
  -5   1   3       72.82       54.72      7.18 o 
  -4   1   3     1911.33     2086.06     30.66 o 
  -3   1   3     7107.25     7106.93     74.61 o 
  -2   1   3    10841.82    10773.03    154.85 o 
  -1   1   3       60.50       52.18      2.48 o 
   0   1   3       97.19       53.08      2.62 o 
   1   1   3    32755.96    31679.14    324.81 o 
   2   1   3      132.68      131.71      3.49 o 
   3   1   3       49.29       15.70      1.88 o 
   4   1   3        0.06        4.10      1.74 o 
   5   1   3      750.23      836.26     13.53 o 
   6   1   3       49.84       49.97      4.13 o 
   7   1   3      214.75      179.61      7.06 o 
   8   1   3      124.87      114.54      6.73 o 
   9   1   3       64.18       66.52      5.95 o 
  10   1   3       40.02       44.12      6.54 o 
  11   1   3       12.24       17.07     10.43 o 
 -11   2   3      159.53      163.77     12.42 o 
 -10   2   3        0.35        4.94      3.62 o 
  -9   2   3      224.07      253.05     10.25 o 
  -8   2   3      518.23      508.72     12.97 o 
  -7   2   3     7502.60     7105.87     93.42 o 
  -6   2   3     2063.30     1980.58     32.20 o 
  -5   2   3      423.59      375.42      8.88 o 
  -4   2   3      558.96      572.71     10.49 o 
  -3   2   3       55.38       73.01      5.92 o 
  -2   2   3     1287.38     1341.22     19.08 o 
  -1   2   3     6993.08     7279.86     74.29 o 
   0   2   3     2545.48     2577.01     27.72 o 
   1   2   3     1078.02     1116.51     14.76 o 
   2   2   3     2932.33     2991.02     37.51 o 
   3   2   3       37.24       30.89      2.86 o 
   4   2   3       57.16       41.50      2.96 o 
   5   2   3      687.00      703.90     12.08 o 
   6   2   3      412.40      382.07      9.22 o 
   7   2   3     1625.48     1576.73     23.54 o 
   8   2   3       72.35       88.63      6.15 o 
   9   2   3      262.47      266.95     13.32 o 
  10   2   3      151.20      182.34     11.42 o 
  11   2   3      318.79      331.09     22.65 o 
 -11   3   3       86.93       99.86     11.76 o 
 -10   3   3      163.61      164.15      9.80 o 
  -9   3   3      417.36      385.88     14.14 o 
  -8   3   3        0.29       -0.73      2.39 o 
  -7   3   3       16.93       19.42      3.72 o 
  -6   3   3      850.34      849.04     15.51 o 
  -5   3   3      773.52      775.72     13.77 o 
  -4   3   3       33.13        5.74      1.96 o 
  -3   3   3     7215.75     7527.20     78.79 o 
  -2   3   3    28799.76    29606.80    312.05 o 
  -1   3   3     5253.14     5569.04     84.38 o 
   0   3   3    14654.75    14084.33    188.98 o 
   1   3   3     6647.41     7385.19    254.49 o 
   2   3   3       54.28       89.05      3.71 o 
   3   3   3      555.28      562.17      9.76 o 
   4   3   3      941.34     1027.72     14.65 o 
   5   3   3      467.68      412.89      8.76 o 
   6   3   3        0.34        3.84      2.41 o 
   7   3   3     1424.69     1353.09     21.19 o 
   8   3   3       79.59       75.28      6.71 o 
   9   3   3       23.95       27.93      5.49 o 
  10   3   3      145.15      157.08     10.72 o 
 -10   4   3        9.70        8.35      3.80 o 
  -9   4   3      729.64      687.99     16.39 o 
  -8   4   3       89.90      105.64      6.82 o 
  -7   4   3     3423.57     3403.78     43.56 o 
  -6   4   3     2062.70     2047.87     28.40 o 
  -5   4   3      108.63      127.22      5.60 o 
  -4   4   3      369.10      452.68      9.32 o 
  -3   4   3      118.98      110.68      9.32 o 
  -2   4   3        5.52        7.61      2.11 o 
  -1   4   3        9.82        3.84      2.29 o 
   0   4   3     1867.21     1997.67     22.17 o 
   1   4   3     1972.71     1996.15     26.18 o 
   2   4   3       11.89       15.41      2.08 o 
   3   4   3      155.99      189.31      6.61 o 
   4   4   3     1022.72     1105.01     20.45 o 
   5   4   3     1236.09     1314.03     18.66 o 
   6   4   3     4149.27     4067.23     47.65 o 
   7   4   3      626.58      642.04     15.92 o 
   8   4   3      399.93      411.36     13.33 o 
   9   4   3       12.28       22.07      5.17 o 
  10   4   3      110.24       96.33      9.89 o 
 -10   5   3       76.97       70.65      6.89 o 
  -9   5   3      994.52     1052.65     20.97 o 
  -8   5   3      303.90      299.03     10.09 o 
  -7   5   3      298.14      263.12      8.92 o 
  -6   5   3        4.13       10.00      2.78 o 
  -5   5   3      521.83      492.89     10.70 o 
  -4   5   3      537.34      533.66     10.46 o 
  -3   5   3     1987.34     1916.87     33.81 o 
  -2   5   3     2594.60     2726.32     30.92 o 
  -1   5   3     5773.37     5795.10     60.32 o 
   0   5   3       17.50       23.88      2.56 o 
   1   5   3      688.89      796.67     10.36 o 
   2   5   3       89.23      108.11      4.33 o 
   3   5   3       69.08       55.66      2.58 o 
   4   5   3      278.70      308.67      6.69 o 
   5   5   3     1418.21     1272.66     24.30 o 
   6   5   3      207.19      210.88     10.84 o 
   7   5   3      212.24      237.65      9.69 o 
   8   5   3       58.47       47.93      6.18 o 
   9   5   3      923.34      990.11     23.25 o 
  10   5   3      103.08      125.22      9.97 o 
 -10   6   3       42.76       40.80      6.61 o 
  -9   6   3       26.90       33.50      5.00 o 
  -8   6   3        0.39        1.60      3.18 o 
  -7   6   3        3.57        0.17      2.74 o 
  -6   6   3      154.58      169.21      6.96 o 
  -5   6   3      213.48      245.31      7.57 o 
  -4   6   3     1019.61     1001.50     17.64 o 
  -3   6   3     1117.63     1153.71     16.24 o 
  -2   6   3      216.75      259.39      6.58 o 
  -1   6   3     4101.76     4060.26     52.24 o 
   0   6   3        4.89        9.67      3.20 o 
   1   6   3     5298.07     5273.24     55.19 o 
   2   6   3     1010.90     1085.69     13.88 o 
   3   6   3       87.21       60.90      2.81 o 
   4   6   3      142.43      152.00      7.66 o 
   5   6   3     2128.45     1958.97     30.43 o 
   6   6   3      413.04      424.20     14.50 o 
   7   6   3       88.57       81.52      7.91 o 
   8   6   3     1141.25     1129.54     40.37 o 
   9   6   3       70.83       77.46      9.00 o 
  10   6   3       43.02       68.34      9.42 o 
 -10   7   3      120.59      142.98     10.69 o 
  -9   7   3      505.39      507.40     22.98 o 
  -8   7   3       94.68      103.33      7.74 o 
  -7   7   3       28.03       22.62      3.81 o 
  -6   7   3       11.40        7.96      2.86 o 
  -5   7   3     2097.15     2029.66     27.56 o 
  -4   7   3        2.15        2.66      2.11 o 
  -3   7   3      130.69      156.71      5.17 o 
  -2   7   3     1049.04      981.65     13.81 o 
  -1   7   3      777.02      869.99     20.72 o 
   0   7   3     2235.39     2269.24     31.64 o 
   1   7   3       46.48       72.12      2.56 o 
   2   7   3      156.55      185.62      4.54 o 
   3   7   3        0.82        5.57      1.53 o 
   4   7   3       67.42       56.82      4.56 o 
   5   7   3     2111.99     2054.26     31.82 o 
   6   7   3      234.47      206.99      8.75 o 
   7   7   3      416.83      441.83     13.47 o 
   8   7   3      466.67      459.33     17.53 o 
   9   7   3      420.40      442.51     28.63 o 
  10   7   3       72.94       88.16     13.56 o 
 -10   8   3       38.42       43.09      6.74 o 
  -9   8   3       79.65       73.50      7.79 o 
  -8   8   3      272.26      278.19     10.04 o 
  -7   8   3        4.64        0.48      2.77 o 
  -6   8   3       17.41       10.39      3.13 o 
  -5   8   3     1188.07     1140.57     57.40 o 
  -4   8   3      223.00      269.06     12.09 o 
  -3   8   3      283.50      305.54      7.25 o 
  -2   8   3        0.16        7.58      2.02 o 
  -1   8   3     3771.63     3772.07     61.80 o 
   0   8   3      670.13      610.46     12.57 o 
   1   8   3     1651.03     1634.05     24.68 o 
   2   8   3        1.28        5.85      1.73 o 
   3   8   3      509.85      516.47     13.30 o 
   4   8   3      919.10      880.29     16.94 o 
   5   8   3      516.08      503.26     12.84 o 
   6   8   3       97.07       85.96      6.72 o 
   7   8   3        9.84        7.27      3.94 o 
   8   8   3       50.64       57.71      7.82 o 
   9   8   3       32.78       44.63      6.57 o 
  -9   9   3      656.08      715.31     26.03 o 
  -8   9   3       67.99       57.07      8.67 o 
  -7   9   3       39.32       37.99      4.63 o 
  -6   9   3      131.56      118.38      6.65 o 
  -5   9   3      199.73      189.02      8.52 o 
  -4   9   3      665.74      712.38     13.05 o 
  -3   9   3       83.03       68.87      5.58 o 
  -2   9   3      496.61      509.84     15.41 o 
  -1   9   3       37.63       39.82      4.46 o 
   0   9   3     2564.42     2587.62     36.69 o 
   1   9   3       52.98       59.22      4.84 o 
   2   9   3      598.00      619.40     17.34 o 
   3   9   3      115.76      104.32      5.39 o 
   4   9   3       40.36       33.40      4.17 o 
   5   9   3     1219.57     1250.52     28.05 o 
   6   9   3       80.86       89.93      6.95 o 
   7   9   3      131.35      132.69      8.89 o 
   8   9   3      277.54      260.17     12.45 o 
   9   9   3       50.37       40.17      6.38 o 
  -9  10   3       30.72       34.01      8.42 o 
  -8  10   3       30.79       26.91      7.42 o 
  -7  10   3      177.21      191.42     18.19 o 
  -6  10   3      255.13      263.32     10.86 o 
  -5  10   3       34.10       38.41      5.08 o 
  -4  10   3      345.78      289.55     10.41 o 
  -3  10   3      373.41      370.00     11.32 o 
  -2  10   3      467.07      418.65     11.55 o 
  -1  10   3      171.12      185.55     15.58 o 
   0  10   3     2672.10     2621.36     37.75 o 
   1  10   3      227.94      240.62      8.70 o 
   2  10   3      623.40      655.01     18.44 o 
   3  10   3        4.97        4.10      5.07 o 
   4  10   3      332.03      353.39     14.29 o 
   5  10   3      175.27      155.41     15.93 o 
   6  10   3      175.49      166.63     24.46 o 
   7  10   3       29.67       21.16      7.05 o 
   8  10   3       13.93        8.88      6.64 o 
   9  10   3      135.32      158.13     14.16 o 
  -8  11   3      327.71      339.04     30.77 o 
  -7  11   3      270.82      268.32     15.10 o 
  -6  11   3     1123.21     1160.97     41.17 o 
  -5  11   3      349.61      331.79     20.83 o 
  -4  11   3      223.00      234.93     11.55 o 
  -3  11   3        0.10        2.33      3.32 o 
  -2  11   3      125.76      117.93      7.35 o 
  -1  11   3       16.46       14.59      4.19 o 
   0  11   3     2472.48     2355.79     46.16 o 
   1  11   3     2532.67     2514.24     46.22 o 
   2  11   3       21.58       16.98      7.47 o 
   3  11   3     1279.43     1260.98     29.15 o 
   4  11   3     1148.77     1129.47     27.71 o 
   5  11   3       42.50       36.34      7.10 o 
   6  11   3      213.38      195.40     13.09 o 
   7  11   3        2.31       -5.04      5.59 o 
   8  11   3      272.43      307.53     16.94 o 
  -8  12   3        0.00       -0.66      7.23 o 
  -7  12   3      578.49      620.74     22.77 o 
  -6  12   3        1.11       -3.65      4.51 o 
  -5  12   3       92.39       86.92     11.78 o 
  -4  12   3       63.28       49.13      5.73 o 
  -3  12   3     2108.78     2073.14     43.01 o 
  -2  12   3      252.33      247.86      9.62 o 
  -1  12   3      108.29      110.01      7.24 o 
   0  12   3     4173.77     4136.79     69.97 o 
   1  12   3      486.87      454.55     15.79 o 
   2  12   3      807.43      763.55     21.04 o 
   3  12   3      121.96      112.22      9.53 o 
   4  12   3      436.81      435.58     17.68 o 
   5  12   3        0.19        1.43      5.46 o 
   6  12   3      202.81      212.01     13.67 o 
   7  12   3       90.16      101.36     17.80 o 
   8  12   3      130.60      132.96     21.07 o 
  -6  13   3       82.36       87.87     15.27 o 
  -5  13   3       65.08       58.31     12.68 o 
  -4  13   3       94.13      119.03     15.33 o 
  -3  13   3      415.12      425.16     17.32 o 
  -2  13   3      515.00      474.49     18.01 o 
  -1  13   3       22.26        5.31      5.99 o 
   0  13   3      258.08      246.14     22.59 o 
   1  13   3      583.33      570.98     31.07 o 
   2  13   3       29.38       41.68     12.20 o 
   3  13   3      672.65      717.61     35.32 o 
   4  13   3      514.46      510.59     29.80 o 
   5  13   3      702.67      672.24     35.27 o 
   6  13   3      276.66      320.67     25.96 o 
   7  13   3      194.32      204.34     24.83 o 
  -6  14   3       44.23       25.45     12.18 o 
  -5  14   3      259.33      324.63     23.82 o 
  -4  14   3      437.50      498.22     28.67 o 
  -3  14   3       40.17       51.28     11.86 o 
  -2  14   3       82.14       90.71     10.14 o 
  -1  14   3        2.26        5.94     10.80 o 
   0  14   3     1099.87     1100.28     45.26 o 
   1  14   3      119.91      117.29     18.43 o 
   2  14   3      354.61      312.71     25.22 o 
   3  14   3       33.63       54.26     13.99 o 
   4  14   3      250.27      262.04     23.35 o 
   5  14   3       12.82       14.66     11.60 o 
   6  14   3       43.73       45.49     14.72 o 
  -5  15   3       11.72       38.47     12.69 o 
  -4  15   3        7.16       13.82     10.12 o 
  -3  15   3      235.58      241.37     20.54 o 
  -2  15   3     1043.02     1064.08     43.55 o 
  -1  15   3      646.51      583.57     33.28 o 
   0  15   3      212.91      225.03     24.48 o 
   1  15   3     1251.78     1263.72     51.01 o 
   2  15   3      411.00      401.30     29.21 o 
   3  15   3      439.82      407.28     29.59 o 
   4  15   3       35.85       38.84     14.52 o 
   5  15   3      210.24      185.22     23.87 o 
   0  16   3        0.06       -4.90     12.30 o 
   1  16   3       22.91       26.13     13.68 o 
   2  16   3        5.50       -7.01     11.73 o 
   3  16   3      358.53      338.69     28.14 o 
   4  16   3        0.11       -1.06     12.24 o 
   1  17   3        0.43        8.21     14.33 o 
   2  17   3      326.08      361.44     31.50 o 
 -10   0   4        8.09        5.08      5.21 o 
  -8   0   4        0.19        5.47      5.96 o 
  -6   0   4      973.93      918.41     23.24 o 
  -4   0   4     6582.60     6144.01     94.54 o 
  -2   0   4     5376.86     5325.46     79.73 o 
   0   0   4      686.91      641.03     12.96 o 
   2   0   4     1306.53     1382.03     23.96 o 
   4   0   4      487.85      544.56     19.66 o 
   6   0   4      779.27      836.26     20.66 o 
   8   0   4        0.36        0.11      3.76 o 
  10   0   4      447.88      460.19     27.30 o 
 -11   1   4       11.45        9.07      5.39 o 
 -10   1   4      238.70      268.53     10.77 o 
  -9   1   4       97.99       82.78      6.61 o 
  -8   1   4       14.89       11.20      3.39 o 
  -7   1   4      147.98      116.22      9.32 o 
  -6   1   4      744.62      720.55     14.19 o 
  -5   1   4       20.93       30.05      3.85 o 
  -4   1   4       23.81       28.48      2.86 o 
  -3   1   4     1588.06     1599.71     20.60 o 
  -2   1   4     5099.43     5069.87     61.67 o 
  -1   1   4     2759.81     2843.61     31.25 o 
   0   1   4     1422.66     1283.02     44.87 o 
   1   1   4       43.59       59.22      5.16 o 
   2   1   4     1044.96     1066.19     13.75 o 
   3   1   4      863.78      908.79     12.76 o 
   4   1   4     1196.24     1185.24     18.88 o 
   5   1   4      269.47      311.54      7.69 o 
   6   1   4     1238.43     1210.71     18.61 o 
   7   1   4      264.40      257.91      8.24 o 
   8   1   4       47.18       30.77      6.92 o 
   9   1   4       13.18       13.02      4.48 o 
  10   1   4       47.93       54.86      7.07 o 
 -11   2   4       36.95       30.87      5.68 o 
 -10   2   4        2.80       -0.05      3.51 o 
  -9   2   4      135.30      133.27      8.20 o 
  -8   2   4      142.10      133.38     10.18 o 
  -7   2   4        3.33       -1.10      2.10 o 
  -6   2   4      452.32      409.66     10.34 o 
  -5   2   4      985.00      976.77     16.13 o 
  -4   2   4     1993.78     1949.62     27.59 o 
  -3   2   4       18.04       12.10      2.04 o 
  -2   2   4     1027.30     1011.13     16.40 o 
  -1   2   4     4925.67     5177.43     54.29 o 
   0   2   4     4500.86     4402.98     46.41 o 
   1   2   4     1625.82     1712.46     22.31 o 
   2   2   4     3509.87     3563.24     38.41 o 
   3   2   4     3711.77     3905.73     44.59 o 
   4   2   4      596.41      566.91      9.86 o 
   5   2   4      552.25      578.17     19.08 o 
   6   2   4      360.54      395.95     10.63 o 
   7   2   4      521.02      495.21     11.46 o 
   8   2   4      260.98      244.41     10.21 o 
   9   2   4        0.65       -3.92      3.53 o 
  10   2   4      642.73      625.99     18.73 o 
 -10   3   4       63.65       57.92      7.43 o 
  -9   3   4      804.97      758.51     20.34 o 
  -8   3   4      161.48      153.19      8.06 o 
  -7   3   4     1666.10     1594.78     25.03 o 
  -6   3   4        2.82        2.52      2.41 o 
  -5   3   4      253.32      226.96      7.16 o 
  -4   3   4     2946.84     3044.75     36.39 o 
  -3   3   4       41.68       22.72      3.05 o 
  -2   3   4    11628.25    12130.17    123.47 o 
  -1   3   4     5119.26     5204.41     54.71 o 
   0   3   4     6355.60     6855.14     70.57 o 
   1   3   4      449.19      338.78      6.05 o 
   2   3   4      290.39      223.90      7.11 o 
   3   3   4      181.19      137.27      6.33 o 
   4   3   4     2162.76     2147.82     26.15 o 
   5   3   4      528.14      555.98     11.83 o 
   6   3   4      372.90      372.88     10.41 o 
   7   3   4       33.58       29.89      3.87 o 
   8   3   4      277.66      280.76     11.08 o 
   9   3   4      375.16      359.13     16.42 o 
  10   3   4        9.54        1.62      4.84 o 
 -10   4   4       77.04       83.64      7.32 o 
  -9   4   4       24.81       32.61      4.89 o 
  -8   4   4        0.16        0.04      3.79 o 
  -7   4   4     1091.35     1062.26     20.99 o 
  -6   4   4      290.53      258.27      8.25 o 
  -5   4   4     5464.70     5478.23     62.74 o 
  -4   4   4      239.46      197.00      6.13 o 
  -3   4   4     2032.67     2073.62     25.59 o 
  -2   4   4      228.33      280.92      6.19 o 
  -1   4   4     1338.39     1535.34     28.03 o 
   0   4   4     5746.99     6064.20     91.25 o 
   1   4   4      177.95      165.51      5.81 o 
   2   4   4    11700.03    11886.27    170.99 o 
   3   4   4       11.42       16.43      1.78 o 
   4   4   4     1821.87     1700.93     24.22 o 
   5   4   4       11.00        6.35      2.23 o 
   6   4   4     2405.59     2315.20     42.83 o 
   7   4   4      136.50      149.80      9.80 o 
   8   4   4        1.70        3.83      4.25 o 
   9   4   4       94.42       84.45      9.23 o 
  10   4   4       90.61       89.14     10.35 o 
 -10   5   4       36.50       36.28      5.62 o 
  -9   5   4      383.64      378.17     12.19 o 
  -8   5   4     1676.61     1657.85     27.02 o 
  -7   5   4        0.05        0.30      2.68 o 
  -6   5   4        0.17       -1.77      2.28 o 
  -5   5   4      149.76      150.50      8.34 o 
  -4   5   4      273.58      241.57      9.29 o 
  -3   5   4     1650.94     1842.87     27.10 o 
  -2   5   4     3479.02     3105.93     67.33 o 
  -1   5   4    10497.79    10509.73    107.66 o 
   0   5   4        5.99        7.25      1.17 o 
   1   5   4      759.70      709.34      9.65 o 
   2   5   4     5665.55     5915.88     72.13 o 
   3   5   4      118.00      138.43      6.53 o 
   4   5   4       78.84       83.57      3.87 o 
   5   5   4      133.95      123.27      6.45 o 
   6   5   4       60.90       49.54      8.20 o 
   7   5   4        2.45        2.20      3.08 o 
   8   5   4     2261.72     2151.43     44.29 o 
   9   5   4        2.85        9.23      5.32 o 
  10   5   4        3.89        7.46      4.71 o 
 -10   6   4        0.02       -1.05      3.56 o 
  -9   6   4      226.69      251.78     10.10 o 
  -8   6   4      338.76      347.94     11.12 o 
  -7   6   4        0.72       -1.40      2.95 o 
  -6   6   4       12.02       11.68      2.99 o 
  -5   6   4     1704.79     1798.49     25.25 o 
  -4   6   4        8.34       89.78     10.83 o 
  -3   6   4      792.24      803.09     12.82 o 
  -2   6   4       25.54       29.40      2.40 o 
  -1   6   4      210.09      250.28      7.62 o 
   0   6   4     1682.30     1869.89     26.88 o 
   1   6   4       35.85       42.75      4.03 o 
   2   6   4     1858.90     1750.34     25.11 o 
   3   6   4      472.70      553.55     14.56 o 
   4   6   4     1746.23     1776.37     27.43 o 
   5   6   4       11.82        7.85      3.12 o 
   6   6   4     6617.60     6612.08    105.16 o 
   7   6   4       52.79       39.19      5.46 o 
   8   6   4     1812.93     1950.90     41.60 o 
   9   6   4        9.17       11.92      4.63 o 
  10   6   4      120.72      135.17     10.32 o 
 -10   7   4       16.25       20.91      5.65 o 
  -9   7   4       13.42       12.20      4.20 o 
  -8   7   4      662.22      659.70     15.52 o 
  -7   7   4       89.18       50.68      4.94 o 
  -6   7   4      741.20      774.94     15.25 o 
  -5   7   4        8.21        6.81      2.51 o 
  -4   7   4      291.27      291.50      9.81 o 
  -3   7   4      325.41      343.80     11.10 o 
  -2   7   4     5760.77     6106.14     65.10 o 
  -1   7   4     1058.15     1052.94     19.49 o 
   0   7   4      104.53       95.97      6.84 o 
   1   7   4      862.70      949.06     15.93 o 
   2   7   4     3440.21     3540.56     49.25 o 
   3   7   4      485.67      478.54     10.80 o 
   4   7   4       38.03       49.79      4.54 o 
   5   7   4      765.28      726.58     15.97 o 
   6   7   4      782.46      768.12     17.33 o 
   7   7   4        0.25        2.13      3.55 o 
   8   7   4      428.45      449.37     18.00 o 
   9   7   4       83.74       72.30      9.33 o 
  10   7   4        0.32        2.47      5.74 o 
  -9   8   4      282.23      282.41     12.78 o 
  -8   8   4       40.85       39.09      5.03 o 
  -7   8   4      276.19      290.49      9.67 o 
  -6   8   4       43.40       40.07      4.34 o 
  -5   8   4      397.40      369.44     11.68 o 
  -4   8   4       20.30       13.92      3.25 o 
  -3   8   4        0.07        0.61      1.85 o 
  -2   8   4      436.70      444.83     11.46 o 
  -1   8   4        0.71        3.43      2.95 o 
   0   8   4      278.27      280.22      8.22 o 
   1   8   4      131.52      152.52      6.25 o 
   2   8   4     3574.93     3502.50     45.78 o 
   3   8   4      748.60      692.68     13.81 o 
   4   8   4     1282.40     1242.05     21.66 o 
   5   8   4      123.41      107.82      6.70 o 
   6   8   4     1208.69     1190.94     23.12 o 
   7   8   4        0.05       -2.35      3.58 o 
   8   8   4      428.16      414.85     15.49 o 
   9   8   4       26.11       24.10      5.72 o 
  -9   9   4      185.48      184.44     15.11 o 
  -8   9   4      160.72      164.94     10.92 o 
  -7   9   4      727.43      790.21     20.18 o 
  -6   9   4      227.45      244.38     25.04 o 
  -5   9   4       64.60       49.86      5.64 o 
  -4   9   4     1264.78     1235.80     29.45 o 
  -3   9   4        7.46       10.41      3.82 o 
  -2   9   4     4075.48     4055.62     55.11 o 
  -1   9   4     2601.20     2688.40     48.29 o 
   0   9   4     1310.57     1364.83     29.36 o 
   1   9   4      268.95      308.41      9.52 o 
   2   9   4      216.14      213.17     15.05 o 
   3   9   4       18.26       16.80      5.35 o 
   4   9   4      275.62      253.10     12.29 o 
   5   9   4      167.50      164.04     10.95 o 
   6   9   4       84.78       81.88      6.79 o 
   7   9   4       61.21       67.47      9.02 o 
   8   9   4      224.51      235.97     15.03 o 
   9   9   4        0.15       -7.80      5.20 o 
  -9  10   4       17.01       16.46      7.56 o 
  -8  10   4      201.51      217.37     14.91 o 
  -7  10   4       11.70       12.32      4.72 o 
  -6  10   4      305.19      299.14     14.07 o 
  -5  10   4      196.00      208.91      9.63 o 
  -4  10   4       11.18       23.64      5.97 o 
  -3  10   4        0.03       -1.03      3.24 o 
  -2  10   4     1379.60     1357.87     29.70 o 
  -1  10   4      636.96      604.26     14.90 o 
   0  10   4      180.49      211.90      8.45 o 
   1  10   4     1950.98     1937.21     38.36 o 
   2  10   4        7.48        6.54      4.93 o 
   3  10   4     1890.43     1789.68     43.21 o 
   4  10   4      353.16      361.71     23.54 o 
   5  10   4      444.64      432.71     18.08 o 
   6  10   4      161.06      127.75     11.20 o 
   7  10   4       33.82       31.79     11.00 o 
   8  10   4       52.51       42.39      8.63 o 
  -8  11   4       51.49       49.78     11.38 o 
  -7  11   4      413.61      404.70     21.62 o 
  -6  11   4      185.47      193.30     10.34 o 
  -5  11   4        0.16        0.35      3.46 o 
  -4  11   4      110.55      103.14      9.97 o 
  -3  11   4      575.35      611.24     18.56 o 
  -2  11   4      270.90      274.16      9.94 o 
  -1  11   4        5.66        5.00      3.72 o 
   0  11   4       68.74       91.04      8.67 o 
   1  11   4       60.21       59.59      7.40 o 
   2  11   4       41.75       45.08     10.26 o 
   3  11   4       36.74       31.32      6.52 o 
   4  11   4      200.23      177.44     16.99 o 
   5  11   4      172.18      167.63     12.34 o 
   6  11   4      359.19      341.77     16.30 o 
   7  11   4      305.35      301.45     16.29 o 
   8  11   4       43.98       56.76     14.08 o 
  -8  12   4       30.15       34.53      8.25 o 
  -7  12   4       38.80       44.05     24.33 o 
  -6  12   4      124.90      169.61     13.37 o 
  -5  12   4      567.83      528.86     15.78 o 
  -4  12   4      258.26      288.16     13.51 o 
  -3  12   4      237.64      210.25      9.20 o 
  -2  12   4        1.58       -0.13      3.57 o 
  -1  12   4       54.88       47.85      5.72 o 
   0  12   4      453.59      433.51     15.92 o 
   1  12   4     1220.48     1257.36     44.87 o 
   2  12   4       20.02       13.26      5.47 o 
   3  12   4     1201.14     1200.88     29.72 o 
   4  12   4      207.98      207.62     12.57 o 
   5  12   4      146.09      147.18     12.69 o 
   6  12   4        0.03        6.18      6.46 o 
   7  12   4      276.81      265.82     15.74 o 
  -4  13   4        5.05       10.66      6.54 o 
  -3  13   4      292.35      292.90     14.51 o 
  -2  13   4      168.72      180.04     16.41 o 
  -1  13   4      104.39      101.66     16.97 o 
   0  13   4     2067.55     2188.64     69.78 o 
   1  13   4     1143.54     1029.08     42.97 o 
   2  13   4        1.66       -4.38      9.56 o 
   3  13   4      188.69      169.75     20.94 o 
   4  13   4      370.73      350.32     25.79 o 
   5  13   4        0.64      -12.27      9.46 o 
   6  13   4       40.97       20.75     12.25 o 
   7  13   4       32.43       38.07     14.82 o 
  -6  14   4      600.69      657.64     35.65 o 
  -5  14   4      877.25      929.73     40.95 o 
  -4  14   4      791.00      818.19     36.23 o 
  -3  14   4        0.86        4.04      6.16 o 
  -2  14   4        0.03        1.63     10.08 o 
  -1  14   4      383.41      334.74     26.43 o 
   0  14   4      703.34      709.94     36.61 o 
   1  14   4       57.94       49.44     14.63 o 
   2  14   4       58.16       39.64     13.65 o 
   3  14   4      186.34      210.75     23.33 o 
   4  14   4        7.19       -9.30     10.69 o 
   5  14   4        3.78       -2.45     10.67 o 
   6  14   4       54.04       71.98     17.62 o 
  -5  15   4       18.09       15.73     10.82 o 
  -4  15   4       13.80        9.18      9.69 o 
  -2  15   4       78.02       71.25     15.49 o 
  -1  15   4      278.06      271.66     24.18 o 
   0  15   4      449.39      430.47     31.16 o 
   1  15   4      139.94      125.04     20.13 o 
   2  15   4      739.54      651.88     36.49 o 
   3  15   4      138.26      110.60     18.96 o 
   4  15   4      419.44      456.95     31.94 o 
   5  15   4      256.63      263.04     28.54 o 
  -1  16   4      139.44      140.02     21.35 o 
   0  16   4       61.40       59.33     16.96 o 
   1  16   4        5.63      -16.52     11.01 o 
   2  16   4       53.09       14.52     14.79 o 
   3  16   4        4.82       17.56     14.72 o 
   4  16   4       51.55       36.72     17.24 o 
   0  17   4       80.84       68.01     18.77 o 
   1  17   4       18.21       24.77     16.10 o 
   2  17   4       39.88       14.01     16.75 o 
  -9   0   5        5.81       -0.83      4.63 o 
  -7   0   5     3654.44     3450.63     62.84 o 
  -5   0   5     4857.83     5021.48     81.36 o 
  -3   0   5     1765.19     1757.09     31.87 o 
  -1   0   5      512.54      451.97     11.00 o 
   1   0   5     1049.49     1005.25     19.26 o 
   3   0   5     3512.21     3541.50    121.40 o 
   5   0   5     1490.05     1522.38     29.76 o 
   7   0   5     1269.33     1219.84     40.62 o 
   9   0   5      578.15      566.22     28.98 o 
 -10   1   5       14.91       13.04      4.25 o 
  -9   1   5      269.85      267.23     11.26 o 
  -8   1   5      115.89      106.11      7.19 o 
  -7   1   5     2363.65     2274.98     47.31 o 
  -6   1   5       99.94      114.23     12.58 o 
  -5   1   5     2212.70     2101.99     85.68 o 
  -4   1   5      107.43      146.75      7.21 o 
  -3   1   5     1554.54     1480.38     23.23 o 
  -2   1   5       23.31       20.55      3.03 o 
  -1   1   5       30.11       25.69      2.50 o 
   0   1   5     2385.52     2383.76     27.08 o 
   1   1   5      587.95      587.28      9.24 o 
   2   1   5     5729.96     5842.74     61.56 o 
   3   1   5      945.61      933.40     13.40 o 
   4   1   5     2867.44     3014.54     35.10 o 
   5   1   5      725.78      720.81     12.55 o 
   6   1   5      524.51      518.30     17.96 o 
   7   1   5      910.90      883.08     18.68 o 
   8   1   5       99.63      112.10     15.48 o 
   9   1   5     1011.43     1093.57     29.84 o 
  10   1   5       41.36       47.63      8.21 o 
 -10   2   5      120.74      124.30      8.92 o 
  -9   2   5      201.37      214.02     17.59 o 
  -8   2   5       70.13       68.00      6.89 o 
  -7   2   5     1155.39     1158.58     24.70 o 
  -6   2   5      705.05      650.85     13.64 o 
  -5   2   5     1053.23     1010.66     16.86 o 
  -4   2   5     4873.79     4948.66     64.64 o 
  -3   2   5     5557.27     5221.35     65.29 o 
  -2   2   5     4372.45     4279.74     46.83 o 
  -1   2   5    10910.81    11009.00    112.20 o 
   0   2   5      401.31      397.74      7.85 o 
   1   2   5      117.20      119.07      3.80 o 
   2   2   5      734.67      823.94     11.81 o 
   3   2   5      786.46     1029.45     14.35 o 
   4   2   5      454.15      497.33      9.29 o 
   5   2   5      136.38      126.15      6.41 o 
   6   2   5      279.57      288.75      9.70 o 
   7   2   5     1151.70     1078.99     21.02 o 
   8   2   5      309.86      279.97     13.40 o 
   9   2   5        1.33       -2.57      6.08 o 
  10   2   5        8.61        8.04      5.77 o 
 -10   3   5        0.88       -1.44      3.50 o 
  -9   3   5       22.84       20.97      4.33 o 
  -8   3   5        1.06        4.90      3.09 o 
  -7   3   5       69.40       69.56      5.94 o 
  -6   3   5        9.82        8.19      2.85 o 
  -5   3   5       30.60       34.56      3.65 o 
  -4   3   5      787.69      758.13     15.37 o 
  -3   3   5      130.89      143.62      6.81 o 
  -2   3   5     1267.30     1360.69     17.90 o 
  -1   3   5      458.00      405.63      7.40 o 
   0   3   5     3396.16     3459.51     37.93 o 
   1   3   5     2652.85     2775.88     34.93 o 
   2   3   5      790.74      761.70     11.92 o 
   3   3   5     1240.21     1340.00     17.33 o 
   4   3   5       83.54       68.07      5.48 o 
   5   3   5      136.54      125.00      6.40 o 
   6   3   5       42.12       34.93      4.48 o 
   7   3   5      586.50      585.22     23.82 o 
   8   3   5      757.46      805.57     22.45 o 
   9   3   5       39.95       41.87      6.01 o 
  10   3   5       87.42       99.13      8.79 o 
 -10   4   5       62.11       51.15      6.19 o 
  -9   4   5       70.65       76.03      6.68 o 
  -8   4   5      306.69      308.57     10.51 o 
  -7   4   5      419.85      392.96     11.13 o 
  -6   4   5        0.47        1.58      2.52 o 
  -5   4   5      275.95      267.64      8.01 o 
  -4   4   5      777.50      778.02     15.25 o 
  -3   4   5     8961.12     9497.97     99.38 o 
  -2   4   5     7104.80     7173.61     75.57 o 
  -1   4   5     1858.44     1813.82     21.98 o 
   0   4   5      341.89      428.85     12.53 o 
   1   4   5      403.22      418.77      7.03 o 
   2   4   5     1945.12     2241.20     31.00 o 
   3   4   5     1072.65     1042.45     20.98 o 
   4   4   5       85.35       97.52      4.72 o 
   5   4   5     2119.78     2108.26     32.20 o 
   6   4   5      551.46      497.67     13.19 o 
   7   4   5       20.24       18.50      5.50 o 
   8   4   5       68.72       57.45      6.33 o 
   9   4   5      118.83      137.53      9.66 o 
  10   4   5       57.14       67.11      7.71 o 
 -10   5   5      170.79      184.40     10.41 o 
  -9   5   5       14.88       20.13      4.40 o 
  -8   5   5       89.98       80.84      6.45 o 
  -7   5   5      155.25      131.04      7.38 o 
  -6   5   5     1284.44     1181.47     19.92 o 
  -5   5   5     1686.58     1643.90     23.91 o 
  -4   5   5      446.09      440.64     25.28 o 
  -3   5   5       44.95       47.64      3.41 o 
  -2   5   5      115.89      123.07      4.67 o 
  -1   5   5     4845.26     5315.70     83.62 o 
   0   5   5      668.66      621.90     10.42 o 
   1   5   5        3.63        1.94      1.69 o 
   2   5   5      209.21      249.92      8.47 o 
   3   5   5     3062.04     3140.23     42.24 o 
   4   5   5      746.41      822.89     28.79 o 
   5   5   5        0.31       -0.70      2.02 o 
   6   5   5     2026.14     1957.66     31.88 o 
   7   5   5      125.82      129.82      8.34 o 
   8   5   5      437.08      459.56     14.61 o 
   9   5   5       46.69       52.13      7.55 o 
  10   5   5       36.42       37.48      6.68 o 
 -10   6   5        8.35        6.59      4.13 o 
  -9   6   5      840.34      849.01     21.29 o 
  -8   6   5        6.21        7.36      3.57 o 
  -7   6   5        0.76       -0.04      2.67 o 
  -6   6   5      108.31       78.45      5.58 o 
  -5   6   5        0.14        2.66      2.22 o 
  -4   6   5      513.32      607.50     13.55 o 
  -3   6   5       30.79       26.13      3.91 o 
  -2   6   5       58.05       40.21      2.80 o 
  -1   6   5        0.44        1.43      1.14 o 
   0   6   5     1290.38     1358.32     21.43 o 
   1   6   5      658.65      711.17     10.09 o 
   2   6   5       93.84       91.20      4.81 o 
   3   6   5      404.99      361.17     16.94 o 
   4   6   5       21.59       18.30      4.00 o 
   5   6   5     2621.69     2594.18     47.15 o 
   6   6   5      369.48      350.05     21.42 o 
   7   6   5       60.08       58.28      7.13 o 
   8   6   5       33.14       47.15      6.27 o 
   9   6   5      236.47      223.49     11.29 o 
  10   6   5       75.36      105.15      9.63 o 
 -10   7   5       63.90       62.98      6.79 o 
  -9   7   5        1.67        6.25      4.06 o 
  -8   7   5      311.40      304.16     10.73 o 
  -7   7   5      730.35      741.33     15.96 o 
  -6   7   5     1459.20     1487.62     23.49 o 
  -5   7   5      333.49      332.68     10.25 o 
  -4   7   5     2231.23     2480.66     31.53 o 
  -3   7   5      707.55      741.63     12.57 o 
  -2   7   5     3572.07     3578.59     40.57 o 
  -1   7   5      861.04      759.74     15.14 o 
   0   7   5      549.54      548.92     11.84 o 
   1   7   5      794.61      801.90     11.09 o 
   2   7   5     1775.54     1937.68     28.01 o 
   3   7   5       15.08       13.48      5.24 o 
   4   7   5     1017.68     1032.90     19.15 o 
   5   7   5       24.36       25.45      5.04 o 
   6   7   5       47.53       43.18      6.84 o 
   7   7   5       38.96       44.60      7.61 o 
   8   7   5       28.01       23.90      4.98 o 
   9   7   5      192.37      183.86     13.68 o 
  -9   8   5      864.60      856.06     23.31 o 
  -8   8   5        2.26        1.98      3.39 o 
  -7   8   5       36.00       31.01      4.54 o 
  -6   8   5       37.23       43.73      6.63 o 
  -5   8   5     1473.96     1393.39     21.67 o 
  -4   8   5      370.82      355.90      8.92 o 
  -3   8   5       30.65       30.72      4.55 o 
  -2   8   5        9.01       17.46      3.83 o 
  -1   8   5      105.27       97.93      8.68 o 
   0   8   5      578.68      545.87     35.20 o 
   1   8   5     2022.04     2092.65     30.47 o 
   2   8   5       42.42       52.66      6.87 o 
   3   8   5      316.43      288.99      8.67 o 
   4   8   5     1534.94     1565.82     25.82 o 
   5   8   5      877.76      818.84     17.60 o 
   6   8   5     1471.23     1438.29     26.50 o 
   7   8   5       17.93       11.20      4.55 o 
   8   8   5        7.44        7.60      4.63 o 
   9   8   5      129.00      138.80     13.61 o 
  -9   9   5        0.26        2.69      6.13 o 
  -8   9   5       15.98       13.67      5.29 o 
  -7   9   5      228.15      238.50     11.51 o 
  -6   9   5      748.21      735.88     22.82 o 
  -5   9   5      466.59      489.68     14.61 o 
  -4   9   5      153.06      179.50      8.69 o 
  -3   9   5      759.26      786.76     17.46 o 
  -2   9   5      402.64      467.95     12.69 o 
  -1   9   5     3428.09     3479.19     48.51 o 
   0   9   5     1317.51     1278.89     22.02 o 
   1   9   5      605.02      667.40     19.41 o 
   2   9   5      798.49      782.63     25.95 o 
   3   9   5       26.57       33.31      6.24 o 
   4   9   5       38.51       26.13      6.35 o 
   5   9   5       21.02       15.14      6.10 o 
   6   9   5       79.94       90.60      9.85 o 
   7   9   5       52.93       37.81      8.82 o 
   8   9   5        0.01       -5.86     13.66 o 
   9   9   5        0.37        1.87      6.64 o 
  -8  10   5       96.81       99.70     11.51 o 
  -7  10   5       19.05       15.24      5.05 o 
  -6  10   5      191.61      225.28     10.71 o 
  -5  10   5      514.91      531.59     15.46 o 
  -4  10   5      241.40      255.98     10.25 o 
  -3  10   5     1042.53     1057.81     21.32 o 
  -2  10   5       31.97       43.88      5.36 o 
  -1  10   5       15.19       23.86      4.47 o 
   0  10   5      111.98      116.05      9.52 o 
   1  10   5       43.39       45.51      6.82 o 
   2  10   5      288.40      323.19     13.89 o 
   3  10   5       17.60        8.23      5.91 o 
   4  10   5     4759.94     4540.61     78.32 o 
   5  10   5       14.60       14.00      7.14 o 
   6  10   5     2158.75     2171.13     46.66 o 
   7  10   5       97.04       95.20     10.79 o 
   8  10   5        0.98       -6.17      6.12 o 
  -8  11   5       78.72       67.49     10.12 o 
  -7  11   5      519.50      536.00     20.76 o 
  -6  11   5      570.28      624.21     17.88 o 
  -5  11   5        4.44        7.28      4.55 o 
  -4  11   5     1916.54     2084.74     35.22 o 
  -3  11   5        2.48        9.24      4.24 o 
  -2  11   5        6.91       15.03      5.45 o 
  -1  11   5      285.82      314.99     10.71 o 
   0  11   5     2892.11     2816.19     54.47 o 
   1  11   5       65.44       65.70      8.14 o 
   2  11   5      211.28      211.32     24.47 o 
   3  11   5       14.11       19.27      6.32 o 
   4  11   5      202.41      194.93     12.35 o 
   5  11   5       67.79       80.13      9.76 o 
   6  11   5        0.53        0.88      5.94 o 
   7  11   5      172.77      180.83     14.66 o 
   8  11   5        0.06       -5.59     10.93 o 
  -7  12   5      660.64      703.00     25.22 o 
  -6  12   5       19.94       32.02      9.18 o 
  -5  12   5      105.66      114.85     18.36 o 
  -4  12   5       39.36       38.80      7.62 o 
  -3  12   5      979.46      934.56     25.27 o 
  -2  12   5      346.80      342.19     15.97 o 
  -1  12   5      429.20      445.75     21.45 o 
   0  12   5      115.72      114.34     10.20 o 
   1  12   5     1781.79     1728.92     37.71 o 
   2  12   5       29.30       31.51      7.05 o 
   3  12   5      988.58      943.74     26.17 o 
   4  12   5      948.50      853.73     25.49 o 
   5  12   5       94.66       83.38     12.89 o 
   6  12   5     1021.19      981.50     29.03 o 
   7  12   5       29.66       29.49     12.46 o 
  -7  13   5      354.92      389.49     29.77 o 
  -6  13   5      319.42      306.12     16.42 o 
  -5  13   5       11.22       23.88      6.40 o 
  -4  13   5      877.11      943.64     39.91 o 
  -3  13   5       80.73       71.39      6.94 o 
  -2  13   5      554.40      550.83     19.17 o 
  -1  13   5       32.48       30.66      6.77 o 
   0  13   5        8.24       12.34      6.42 o 
   1  13   5      323.95      311.80     17.73 o 
   2  13   5      106.83       82.26      9.40 o 
   3  13   5     1520.91     1546.01     36.51 o 
   4  13   5       67.13       98.14     10.95 o 
   5  13   5        0.71        5.00     11.40 o 
   6  13   5      112.29      132.82     20.75 o 
  -5  14   5       37.14       41.84     11.81 o 
  -4  14   5       64.18       66.94      9.49 o 
  -3  14   5      369.26      387.88     26.31 o 
  -2  14   5      570.46      597.90     33.28 o 
  -1  14   5      467.46      470.85     31.09 o 
   0  14   5        3.75       -6.36     11.00 o 
   1  14   5       25.85        1.50     12.82 o 
   2  14   5        3.72       -7.49     11.39 o 
   3  14   5      462.70      484.18     32.27 o 
   4  14   5      554.22      555.70     34.74 o 
   5  14   5      159.63      161.77     22.71 o 
   6  14   5      221.86      287.20     30.16 o 
  -5  15   5       17.66       31.24     11.15 o 
  -3  15   5        0.01       22.60     11.11 o 
  -2  15   5        5.73       14.48     11.29 o 
  -1  15   5       49.18       38.56     15.11 o 
   0  15   5        9.66        2.41     12.84 o 
   1  15   5      171.73      149.76     22.11 o 
   3  15   5      578.30      631.63     37.19 o 
   4  15   5      153.41      179.14     23.93 o 
   5  15   5       17.32       22.55     16.39 o 
  -2  16   5      344.07      393.35     28.74 o 
  -1  16   5      154.20      156.42     22.13 o 
   0  16   5      146.58      161.90     23.21 o 
   1  16   5      183.33      175.27     24.66 o 
   2  16   5       39.36       10.94     15.25 o 
   3  16   5      133.11      105.61     21.09 o 
  -1  17   5        0.13      -14.51     12.40 o 
   0  17   5       20.95       13.44     15.36 o 
   1  17   5       20.91       24.57     16.59 o 
 -10   0   6       49.68       39.47     11.53 o 
  -8   0   6        2.73        3.57      4.24 o 
  -6   0   6       90.73       98.12     14.11 o 
  -4   0   6      615.15      575.39     23.72 o 
  -2   0   6      178.51      216.94     11.05 o 
   0   0   6      188.51      157.58     12.97 o 
   2   0   6      148.73      285.84     10.41 o 
   4   0   6     3952.19     3841.50    113.77 o 
   6   0   6      722.57      688.58     20.74 o 
   8   0   6      433.48      419.39     31.35 o 
  10   0   6      115.57      154.02     19.07 o 
 -10   1   6      253.92      257.84     10.99 o 
  -9   1   6       94.37       92.98      7.16 o 
  -8   1   6      513.47      495.92     13.29 o 
  -7   1   6        1.08        1.08      1.78 o 
  -6   1   6     2086.38     2023.52     33.96 o 
  -5   1   6        0.89        4.03      2.40 o 
  -4   1   6      823.79      745.93     15.59 o 
  -3   1   6       39.37       60.98      4.10 o 
  -2   1   6      626.95      602.95     10.37 o 
  -1   1   6       76.03       86.03     11.02 o 
   0   1   6     5937.34     6183.37     65.23 o 
   1   1   6     2152.87     2310.27     27.22 o 
   2   1   6      512.06      557.50     10.71 o 
   3   1   6      111.71       97.20      4.46 o 
   4   1   6       29.43       18.55      2.72 o 
   5   1   6       11.10        9.16      2.61 o 
   6   1   6     1023.55     1005.72     18.00 o 
   7   1   6      820.92      823.18     15.61 o 
   8   1   6       28.55       26.32      4.85 o 
   9   1   6      125.98      156.53     14.51 o 
  10   1   6      689.44      689.88     24.55 o 
 -10   2   6       65.51       87.49      9.03 o 
  -9   2   6       94.14       80.50      8.05 o 
  -8   2   6        5.79        6.81      3.26 o 
  -7   2   6      185.86      182.85      8.01 o 
  -6   2   6       80.73       80.19      5.63 o 
  -5   2   6        6.41        8.39      2.95 o 
  -4   2   6     1030.38      995.01     16.06 o 
  -3   2   6      433.12      389.77     12.35 o 
  -2   2   6      127.95       96.78      4.07 o 
  -1   2   6    10510.57    10517.48    108.11 o 
   0   2   6      426.06      550.83     11.42 o 
   1   2   6      250.49      216.24     10.20 o 
   2   2   6       37.50       39.38      3.03 o 
   3   2   6      377.00      364.62      7.76 o 
   4   2   6     5115.67     5281.93     57.98 o 
   5   2   6       74.52       63.93      4.28 o 
   6   2   6     2046.92     2095.09     28.16 o 
   7   2   6       15.88       19.29      4.29 o 
   8   2   6      403.48      376.42     18.48 o 
   9   2   6       28.17       38.00      5.84 o 
  10   2   6      120.66      125.14     12.21 o 
 -10   3   6      290.62      318.01     12.04 o 
  -9   3   6      395.24      411.48     12.97 o 
  -8   3   6      194.83      190.48      8.51 o 
  -7   3   6        0.26       -3.55      2.37 o 
  -6   3   6     1647.71     1521.97     28.96 o 
  -5   3   6      696.81      662.22     13.30 o 
  -4   3   6       85.12       67.68      4.50 o 
  -3   3   6        2.55        8.36      2.09 o 
  -2   3   6      436.16      447.84     10.83 o 
  -1   3   6     1747.40     1575.29     20.13 o 
   0   3   6      695.59      658.34     10.43 o 
   1   3   6      373.59      374.69      7.83 o 
   2   3   6     1042.53     1016.97     17.63 o 
   3   3   6     6856.40     7388.77     77.92 o 
   4   3   6      682.91      670.65     11.49 o 
   5   3   6      431.96      423.74     12.78 o 
   6   3   6      339.08      398.12     13.90 o 
   7   3   6      335.40      342.08     11.59 o 
   8   3   6        3.73        2.19      5.33 o 
   9   3   6      179.05      184.03     11.08 o 
  10   3   6      290.14      319.36     13.84 o 
 -10   4   6       55.81       52.90      6.21 o 
  -9   4   6       33.34       39.42      5.40 o 
  -8   4   6      325.90      327.29     10.91 o 
  -7   4   6      757.77      720.89     15.72 o 
  -6   4   6     1175.43     1211.53     20.49 o 
  -5   4   6        1.00        6.38      2.55 o 
  -4   4   6      864.19      929.33     17.61 o 
  -3   4   6      104.98      124.71      5.04 o 
  -2   4   6     1556.33     1744.06     22.41 o 
  -1   4   6     2558.35     2573.35     35.29 o 
   0   4   6      366.97      378.06      7.35 o 
   1   4   6        0.64       -0.69      1.80 o 
   2   4   6       49.13       54.09      4.78 o 
   3   4   6      832.88      831.19     15.78 o 
   4   4   6     2221.69     2273.02     33.62 o 
   5   4   6      376.60      313.87     10.53 o 
   6   4   6      656.44      671.65     16.07 o 
   7   4   6      382.71      404.63     12.88 o 
   8   4   6     1239.65     1171.51     30.69 o 
   9   4   6       15.04        9.30      6.28 o 
  10   4   6       49.56       52.73      8.27 o 
 -10   5   6        1.76        4.88      3.86 o 
  -9   5   6      266.67      277.55     10.91 o 
  -8   5   6       28.27       29.36      4.60 o 
  -7   5   6      244.30      200.55      8.32 o 
  -6   5   6       39.92       39.20      4.36 o 
  -5   5   6       78.71       78.41      5.39 o 
  -4   5   6        6.09        3.57      3.05 o 
  -3   5   6      802.71      756.15     12.94 o 
  -2   5   6     1287.97     1398.79     19.03 o 
  -1   5   6      132.96      133.55      4.42 o 
   0   5   6     6100.31     6471.85     68.55 o 
   1   5   6      659.66      645.51      9.93 o 
   2   5   6     1633.09     1664.78     25.30 o 
   3   5   6       77.27       76.68      9.44 o 
   4   5   6      506.21      482.54     14.04 o 
   5   5   6      208.26      220.80      9.21 o 
   6   5   6     1326.86     1307.08     26.59 o 
   7   5   6      210.51      204.89      9.61 o 
   8   5   6      159.19      157.59     10.04 o 
   9   5   6      267.45      288.25     12.42 o 
  10   5   6        0.01       -4.42      4.63 o 
 -10   6   6        0.22       -2.49      3.59 o 
  -9   6   6        0.03        2.62      3.55 o 
  -8   6   6      512.74      536.94     15.93 o 
  -7   6   6        0.83       -0.57      2.66 o 
  -6   6   6      237.00      253.36      8.75 o 
  -5   6   6      478.31      428.85     43.07 o 
  -4   6   6      278.30      303.97      8.27 o 
  -3   6   6      212.08      251.38      9.28 o 
  -2   6   6       19.40       13.29      2.51 o 
  -1   6   6      425.95      416.99      8.78 o 
   0   6   6      185.92      230.75      5.79 o 
   1   6   6      245.85      206.48      7.54 o 
   2   6   6       17.76       21.92      6.41 o 
   3   6   6       10.37        9.64      2.88 o 
   4   6   6      227.48      213.55      8.13 o 
   5   6   6       15.16       13.99      5.16 o 
   6   6   6      624.40      583.26     17.83 o 
   7   6   6        1.17       -1.87      3.52 o 
   8   6   6      800.76      773.26     19.70 o 
   9   6   6        0.89       -1.75      4.29 o 
  -9   7   6      310.47      300.50     12.33 o 
  -8   7   6       63.44       72.86      6.43 o 
  -7   7   6       20.79       26.85      4.23 o 
  -6   7   6        3.35        4.96      2.86 o 
  -5   7   6        0.51       -0.53      2.83 o 
  -4   7   6      219.54      212.09      8.05 o 
  -3   7   6      173.00      159.85      8.90 o 
  -2   7   6     2094.55     2082.85     26.05 o 
  -1   7   6       54.20       50.40      4.70 o 
   0   7   6      176.90      191.93      7.18 o 
   1   7   6       44.51       56.90      3.81 o 
   2   7   6      850.95      853.04     15.77 o 
   3   7   6       67.20       53.60      4.65 o 
   4   7   6     1028.24     1018.45     23.34 o 
   5   7   6       49.69       58.05     11.00 o 
   6   7   6      820.50      748.70     74.39 o 
   7   7   6       25.64       17.70      4.34 o 
   8   7   6       20.56        2.28      4.07 o 
   9   7   6       70.06       69.58      8.09 o 
  -9   8   6      275.84      281.11     13.70 o 
  -8   8   6      368.66      367.32     14.56 o 
  -7   8   6     1306.16     1247.51     27.05 o 
  -6   8   6      573.04      528.56     19.18 o 
  -5   8   6      121.34      119.12     10.53 o 
  -4   8   6      127.44      148.91      8.39 o 
  -3   8   6     1520.53     1570.99     27.26 o 
  -2   8   6      650.79      581.34     14.07 o 
  -1   8   6      265.95      283.65      9.40 o 
   0   8   6      380.41      347.60     15.40 o 
   1   8   6       39.62       50.38      7.21 o 
   2   8   6      686.66      731.32     20.79 o 
   3   8   6      194.57      148.32     10.31 o 
   4   8   6       13.18        5.09      6.83 o 
   5   8   6      295.25      284.58     10.23 o 
   6   8   6      724.78      659.24     16.60 o 
   7   8   6      115.06       95.75     19.16 o 
   9   8   6       28.30       14.30      6.40 o 
  -9   9   6        1.92        6.98      5.23 o 
  -8   9   6        0.02       -2.42      4.22 o 
  -7   9   6      264.59      241.40     17.19 o 
  -6   9   6        1.30        0.38      3.90 o 
  -5   9   6      277.71      269.44     14.11 o 
  -4   9   6       72.25       84.92      7.19 o 
  -3   9   6     2733.07     2899.54     43.67 o 
  -2   9   6      824.36      823.74     17.74 o 
  -1   9   6     2385.60     2498.71     37.61 o 
   0   9   6      397.93      402.57     15.67 o 
   1   9   6      583.49      568.83     25.65 o 
   2   9   6     1823.06     1793.14     37.76 o 
   3   9   6     1465.59     1495.66     33.72 o 
   4   9   6     1778.54     1713.74     37.73 o 
   5   9   6       41.91       26.69      7.00 o 
   6   9   6       40.62       46.36      8.46 o 
   7   9   6        0.44       -7.55      5.03 o 
   8   9   6       10.75       -2.02     11.19 o 
  -8  10   6      212.33      231.20     12.78 o 
  -7  10   6      994.22     1001.85     29.49 o 
  -6  10   6       26.13       27.95      5.39 o 
  -5  10   6       13.62       12.38      4.52 o 
  -4  10   6      629.53      604.55     27.02 o 
  -3  10   6     1488.00     1434.90     26.49 o 
  -2  10   6      854.72      890.83     19.03 o 
  -1  10   6      976.38      953.51     25.26 o 
   0  10   6      562.22      551.62     18.74 o 
   1  10   6      129.97      108.52     10.03 o 
   2  10   6      804.14      704.84     21.59 o 
   3  10   6     1384.43     1315.85     42.24 o 
   4  10   6     1235.53     1194.47     30.45 o 
   5  10   6        9.66        7.36      5.85 o 
   6  10   6       15.66        9.64      6.57 o 
   7  10   6      135.76      125.38     12.46 o 
   8  10   6       42.39       34.33      8.91 o 
  -8  11   6      140.14      118.15     23.56 o 
  -7  11   6        0.06        9.12      5.91 o 
  -6  11   6      300.21      304.62     17.00 o 
  -5  11   6        5.54       15.89      5.04 o 
  -4  11   6        3.87       11.31      4.46 o 
  -3  11   6        1.26        4.39      4.19 o 
  -2  11   6     1726.25     1672.90     36.71 o 
  -1  11   6       48.63       41.13      7.00 o 
   0  11   6      402.89      422.61     16.53 o 
   1  11   6      831.48      781.78     23.15 o 
   2  11   6        2.09        3.23      5.37 o 
   3  11   6      601.29      581.14     20.09 o 
   4  11   6      101.12      105.25     10.60 o 
   5  11   6      127.16       81.79     10.06 o 
   6  11   6      177.36      182.40     14.57 o 
   7  11   6       98.75      109.87     12.44 o 
  -7  12   6      678.09      705.31     39.70 o 
  -6  12   6      254.48      248.92     12.06 o 
  -5  12   6       87.12       78.10      7.85 o 
  -4  12   6      238.05      270.34     11.49 o 
  -3  12   6        5.03        9.08      5.37 o 
  -2  12   6      169.15      173.60     11.69 o 
  -1  12   6        8.70        3.07     10.11 o 
   0  12   6      421.79      415.22     16.85 o 
   1  12   6       18.91       20.24      6.36 o 
   2  12   6      784.08      736.95     23.21 o 
   3  12   6        9.72        9.43     10.53 o 
   4  12   6      270.44      277.30     15.04 o 
   5  12   6      685.83      707.26     24.30 o 
   6  12   6      522.55      534.36     22.08 o 
   7  12   6       62.92       66.68     11.35 o 
  -6  13   6      908.11      906.62     28.57 o 
  -5  13   6      129.17      118.76      9.39 o 
  -4  13   6      781.93      800.97     44.98 o 
  -3  13   6      293.70      324.68     15.45 o 
  -2  13   6       24.62       25.17     10.94 o 
  -1  13   6       47.66       44.45      7.74 o 
   0  13   6        0.18        4.11      6.29 o 
   1  13   6      477.37      418.20     24.20 o 
   2  13   6        8.45        3.46      9.55 o 
   3  13   6        4.83        4.32      7.58 o 
   4  13   6      189.13      188.29     13.65 o 
   5  13   6      131.53      124.40     30.99 o 
   6  13   6      537.94      583.88     23.30 o 
  -5  14   6       71.27       78.11     14.85 o 
  -4  14   6      129.28      129.60     18.07 o 
  -3  14   6       98.66      117.05     18.11 o 
  -2  14   6      278.53      269.71     24.33 o 
  -1  14   6      268.06      268.30     24.66 o 
   0  14   6      918.39      883.70     42.98 o 
   1  14   6      433.01      417.95     30.80 o 
   2  14   6      170.53      205.07     24.72 o 
   3  14   6       15.96        5.95     13.50 o 
   4  14   6       64.11       77.71     18.46 o 
   5  14   6       38.42       40.84     15.99 o 
  -4  15   6      599.77      675.94     35.88 o 
  -3  15   6       14.75       25.44     11.34 o 
  -2  15   6      766.18      739.53     38.59 o 
  -1  15   6       24.08       29.58     14.09 o 
   0  15   6       23.87       15.95     14.39 o 
   1  15   6       30.83        8.27     14.46 o 
   2  15   6       88.50       67.62     18.13 o 
   3  15   6      103.81       86.96     20.16 o 
   4  15   6      340.50      341.12     33.26 o 
  -3  16   6       87.02      120.84     18.89 o 
  -2  16   6        0.70       -6.43     10.94 o 
  -1  16   6      427.73      429.85     32.18 o 
   0  16   6      406.31      392.99     31.35 o 
   1  16   6      216.77      204.50     26.58 o 
   2  16   6       26.97        5.05     15.12 o 
   3  16   6       81.83       71.32     20.61 o 
  -9   0   7       68.49       47.15      8.08 o 
  -7   0   7      684.78      740.57     27.36 o 
  -5   0   7     4443.14     4292.38    105.71 o 
  -3   0   7        1.14        4.32      2.81 o 
  -1   0   7       28.39       55.72      6.60 o 
   1   0   7     8414.53     8892.79    131.10 o 
   3   0   7     7572.88     7992.30    119.77 o 
   5   0   7      611.00      545.71     16.08 o 
   7   0   7     3708.52     3811.63    146.76 o 
   9   0   7      505.08      570.03     30.21 o 
 -10   1   7        4.16        8.92      4.36 o 
  -9   1   7       22.73       20.01      4.26 o 
  -8   1   7        6.19        3.82      2.30 o 
  -7   1   7     1723.44     1703.86     31.83 o 
  -6   1   7      198.55      188.08      7.76 o 
  -5   1   7      795.84      813.06     15.39 o 
  -4   1   7      185.90      195.55      7.89 o 
  -3   1   7     2256.16     2149.97     31.47 o 
  -2   1   7     2007.30     1959.95     43.97 o 
  -1   1   7      435.56      502.86      9.36 o 
   0   1   7      708.34      697.76     11.39 o 
   1   1   7     3115.65     3336.84     38.11 o 
   2   1   7     1131.17     1250.75     17.58 o 
   3   1   7       11.72       25.10      3.14 o 
   4   1   7     3160.30     3366.96     67.81 o 
   5   1   7        2.37        4.91      2.69 o 
   6   1   7       44.43       55.27      6.44 o 
   7   1   7       76.04       92.77      9.84 o 
   8   1   7        6.23        3.70      3.89 o 
   9   1   7      259.51      262.04     21.67 o 
  10   1   7        1.06       -7.00      4.67 o 
 -10   2   7      114.59      111.55     10.13 o 
  -9   2   7       35.40       25.69      4.72 o 
  -8   2   7       34.47       44.06      5.21 o 
  -7   2   7      652.22      625.59     14.64 o 
  -6   2   7     1970.15     1824.30     27.38 o 
  -5   2   7     5142.30     5081.83     59.27 o 
  -4   2   7        0.15        0.12      2.00 o 
  -3   2   7       43.71       41.08      3.43 o 
  -2   2   7      125.97      128.22      4.88 o 
  -1   2   7     1668.55     1597.57     23.65 o 
   0   2   7     3111.80     3344.99     38.08 o 
   1   2   7     1089.15     1192.59     16.64 o 
   2   2   7      215.74      224.20      6.19 o 
   3   2   7     3948.61     3958.59     44.91 o 
   4   2   7      803.80      722.19     12.68 o 
   5   2   7      115.71      135.31      6.10 o 
   6   2   7      102.11      108.10      7.34 o 
   7   2   7       13.36        9.61      4.63 o 
   8   2   7       84.32       93.87      8.37 o 
   9   2   7      323.57      312.31     16.65 o 
  10   2   7       17.39       19.51      6.90 o 
 -10   3   7       26.61       36.31      5.62 o 
  -9   3   7       75.44       79.62      6.96 o 
  -8   3   7      507.39      502.70     13.82 o 
  -7   3   7     1563.35     1506.03     25.01 o 
  -6   3   7      122.10      120.38      6.87 o 
  -5   3   7     1281.23     1279.03     23.85 o 
  -4   3   7      227.74      215.00      7.98 o 
  -3   3   7        2.15       -1.71      2.44 o 
  -2   3   7      255.66      297.17      7.26 o 
  -1   3   7        8.53        0.91      1.92 o 
   0   3   7      674.57      651.69     12.09 o 
   1   3   7      379.53      426.11      8.40 o 
   2   3   7       56.75       45.74      3.20 o 
   3   3   7      841.05      915.06     16.73 o 
   4   3   7     1742.66     1723.86     23.03 o 
   5   3   7       50.07       58.73      5.74 o 
   6   3   7      167.34      167.11      8.46 o 
   7   3   7        0.01       -2.29      3.37 o 
   8   3   7       34.33       37.55      5.73 o 
   9   3   7       15.02       10.83      4.87 o 
  10   3   7       30.80       44.61     12.57 o 
 -10   4   7       71.78       63.67      6.89 o 
  -9   4   7       90.33       95.18      7.52 o 
  -8   4   7      439.17      429.97     14.56 o 
  -7   4   7      145.27      139.58      7.60 o 
  -6   4   7       41.80       40.13      4.43 o 
  -5   4   7       66.50       59.75      5.43 o 
  -4   4   7      172.71      135.16      6.00 o 
  -3   4   7      671.38      684.71     12.51 o 
  -2   4   7      809.55      766.91     14.36 o 
  -1   4   7     2059.63     1953.89     24.62 o 
   0   4   7     4561.23     4634.99     51.04 o 
   1   4   7      531.22      572.36     17.82 o 
   2   4   7      800.43      746.40     12.63 o 
   3   4   7     1707.17     1674.62     26.57 o 
   4   4   7     1200.62     1150.97     21.00 o 
   5   4   7       84.75      100.32     21.07 o 
   6   4   7       13.71        8.38      4.62 o 
   7   4   7      140.69      134.68      9.24 o 
   8   4   7      135.52      125.60      9.09 o 
   9   4   7        6.88        2.90      4.58 o 
 -10   5   7        2.05       -0.69      3.69 o 
  -9   5   7      784.68      819.89     19.09 o 
  -8   5   7      375.22      397.06     12.36 o 
  -7   5   7      172.37      188.04      8.26 o 
  -6   5   7        0.08        2.67      2.67 o 
  -5   5   7      972.00      969.02     23.73 o 
  -4   5   7       11.94       12.08      2.87 o 
  -3   5   7        1.47        5.97      2.28 o 
  -2   5   7      704.76      700.06     15.09 o 
  -1   5   7       48.40       53.68      3.91 o 
   0   5   7      113.97      112.11      4.48 o 
   1   5   7      377.89      366.15      7.40 o 
   2   5   7     1507.86     1561.63     24.86 o 
   3   5   7        0.30        1.77      3.56 o 
   4   5   7      535.50      557.98     13.60 o 
   5   5   7      533.90      504.18     13.44 o 
   6   5   7       15.23       19.13      4.89 o 
   7   5   7       71.21       84.55      7.45 o 
   8   5   7      237.00      245.42     11.40 o 
   9   5   7       50.67       62.13      7.47 o 
  -9   6   7      275.20      287.09     11.33 o 
  -8   6   7      130.47      131.28      8.39 o 
  -7   6   7      206.50      185.55     13.60 o 
  -6   6   7       75.43       73.86      6.16 o 
  -5   6   7     3516.73     3515.28     43.80 o 
  -4   6   7      184.58      182.01      6.83 o 
  -3   6   7     6236.45     6367.20     70.13 o 
  -2   6   7      337.94      388.54      8.53 o 
  -1   6   7       45.39       27.46      2.70 o 
   0   6   7     1049.00     1028.47     14.79 o 
   1   6   7      989.77     1036.07     14.53 o 
   2   6   7      425.48      432.55     10.98 o 
   3   6   7      857.60      867.57     17.16 o 
   4   6   7      264.71      229.52     11.26 o 
   5   6   7      649.00      614.66     24.45 o 
   6   6   7      752.94      688.27     17.04 o 
   7   6   7      590.02      528.37     15.45 o 
   8   6   7      287.89      271.65     13.62 o 
   9   6   7      884.95      958.29     29.09 o 
  -9   7   7      737.88      767.05     22.51 o 
  -8   7   7      360.80      348.28     13.37 o 
  -7   7   7      125.52      118.51      9.06 o 
  -6   7   7      391.78      403.59     12.60 o 
  -5   7   7      657.11      688.64     14.15 o 
  -4   7   7      104.37      105.40      8.18 o 
  -3   7   7        0.77        5.42      3.08 o 
  -2   7   7       24.87       14.54      5.38 o 
  -1   7   7     1609.25     1651.11     33.14 o 
   0   7   7     4772.32     4777.71     77.68 o 
   1   7   7     3683.33     3833.80     98.38 o 
   2   7   7      753.11      721.53     17.37 o 
   3   7   7      205.14      170.15      9.07 o 
   4   7   7      152.74      121.75     10.05 o 
   5   7   7      602.14      639.33     24.02 o 
   6   7   7      399.67      391.36     14.92 o 
   7   7   7       96.80       70.06     12.58 o 
   8   7   7       18.46       18.27      5.51 o 
   9   7   7      174.86      156.62     20.97 o 
  -9   8   7      154.19      170.76     12.20 o 
  -8   8   7       16.27       10.54      4.88 o 
  -7   8   7        2.45        0.07      3.80 o 
  -6   8   7      284.44      335.29     12.92 o 
  -5   8   7      968.42      982.09     51.35 o 
  -4   8   7     1322.30     1408.19     33.17 o 
  -3   8   7       37.68       48.85      5.77 o 
  -2   8   7      437.46      440.67     12.55 o 
  -1   8   7     4142.43     4285.52     58.48 o 
   0   8   7      362.63      353.59     14.70 o 
   1   8   7      723.10      708.97     30.45 o 
   2   8   7      415.41      363.10     21.03 o 
   3   8   7       28.25       21.69      6.24 o 
   4   8   7        6.44        8.68      5.38 o 
   5   8   7      123.97       62.68     38.88 o 
   7   8   7       42.36       52.77      8.83 o 
   8   8   7        0.88       -2.06      4.34 o 
  -8   9   7       16.18       20.56      6.42 o 
  -7   9   7      227.78      223.62     13.91 o 
  -6   9   7        0.18       -0.08      3.92 o 
  -5   9   7      416.36      386.34     27.28 o 
  -4   9   7       60.98       40.74      5.53 o 
  -3   9   7       66.89       68.67      6.42 o 
  -2   9   7      160.95      147.59      8.55 o 
  -1   9   7     1218.06     1167.57     25.43 o 
   0   9   7       29.36       36.58      7.00 o 
   1   9   7     1007.97      962.77     33.30 o 
   2   9   7      602.83      620.22     20.23 o 
   3   9   7        1.18       -1.61      5.01 o 
   4   9   7     1226.93     1165.66     30.23 o 
   5   9   7     1423.97     1440.20     35.11 o 
   6   9   7     1373.05     1324.47     34.24 o 
   7   9   7       23.64        4.05      6.58 o 
   8   9   7       37.81       20.34     18.24 o 
  -8  10   7        8.14        9.75      5.13 o 
  -7  10   7        0.32        9.06      4.80 o 
  -6  10   7      406.72      382.94     15.51 o 
  -5  10   7      103.10      126.02     11.29 o 
  -4  10   7     1196.19     1275.66     25.77 o 
  -3  10   7       30.84       30.11      5.16 o 
  -2  10   7     1975.15     1947.52     32.67 o 
  -1  10   7     2285.99     2225.80     49.15 o 
   0  10   7      172.78      179.98     36.30 o 
   1  10   7      377.06      451.47     17.46 o 
   2  10   7       29.20       31.93      7.12 o 
   3  10   7      132.58      121.03     11.19 o 
   4  10   7       93.65       97.84     10.24 o 
   5  10   7       40.73       27.12      7.50 o 
   6  10   7        0.28        2.73      6.45 o 
   7  10   7      188.62      210.26     15.76 o 
   8  10   7       43.01       45.59     12.11 o 
  -7  11   7      536.43      570.46     18.64 o 
  -6  11   7       64.21       74.55      7.87 o 
  -5  11   7       78.06       66.67      9.19 o 
  -4  11   7        6.05        6.65      4.27 o 
  -3  11   7      599.78      588.61     16.23 o 
  -2  11   7       33.00       38.13     13.59 o 
  -1  11   7       15.70       10.98      5.61 o 
   0  11   7      615.64      606.85     20.60 o 
   1  11   7        4.90        0.94      5.23 o 
   2  11   7      201.98      185.31     21.60 o 
   3  11   7        0.44       -1.18      5.75 o 
   4  11   7     1075.41     1076.26     33.67 o 
   5  11   7       24.48       20.50      7.54 o 
   6  11   7      659.73      663.51     24.14 o 
   7  11   7        1.87       -5.74      6.35 o 
  -7  12   7      352.85      353.56     15.22 o 
  -6  12   7      762.77      774.65     21.49 o 
  -5  12   7       58.41       64.47     14.31 o 
  -4  12   7     1043.21     1069.07     23.80 o 
  -3  12   7      127.73      106.22     10.28 o 
  -2  12   7      403.14      428.22     37.00 o 
  -1  12   7      427.75      422.12     17.73 o 
   0  12   7      228.54      250.39     14.54 o 
   1  12   7      173.89      149.03     12.17 o 
   2  12   7      145.14      121.49     11.41 o 
   3  12   7      682.08      690.83     23.33 o 
   4  12   7       27.89       21.64     12.37 o 
   5  12   7      116.20      129.41     12.79 o 
   6  12   7        8.30       -5.60      6.53 o 
  -6  13   7       59.99       62.91     13.24 o 
  -5  13   7       37.26       42.72      6.91 o 
  -4  13   7      115.34      125.36     11.64 o 
  -3  13   7      725.48      721.91     23.54 o 
  -2  13   7        5.51        6.21      5.40 o 
  -1  13   7      457.76      488.87     19.30 o 
   0  13   7        9.63        9.64      9.66 o 
   1  13   7       76.90       66.65      9.43 o 
   2  13   7      294.34      276.19     19.83 o 
   3  13   7       15.45       13.58      7.36 o 
   4  13   7       96.82       86.84     11.17 o 
   5  13   7       65.17       49.27     10.94 o 
   6  13   7      171.25      142.03     14.24 o 
  -5  14   7        5.01       13.41      9.31 o 
  -4  14   7      334.53      324.91     16.25 o 
  -3  14   7       96.52      116.99     11.35 o 
  -2  14   7      437.91      387.40     17.44 o 
  -1  14   7        3.04       11.71      6.20 o 
   0  14   7      132.05      120.50     13.65 o 
   1  14   7      207.60      187.28     21.98 o 
   2  14   7      118.23       99.81     11.33 o 
   3  14   7      433.92      421.43     32.83 o 
   4  14   7      203.89      204.43     26.68 o 
   5  14   7       18.01        6.43     13.65 o 
  -4  15   7      106.96      100.02     17.28 o 
  -3  15   7      431.17      457.07     31.14 o 
  -2  15   7       96.12       88.63     17.96 o 
  -1  15   7      638.15      671.26     38.76 o 
   0  15   7        1.01      -17.56     11.71 o 
   1  15   7        0.68      -15.80     13.09 o 
   2  15   7       15.70        9.12     15.85 o 
   3  15   7        0.90       -3.13     14.21 o 
   4  15   7        2.70       -8.21     13.25 o 
  -2  16   7       85.32      104.80     19.49 o 
  -1  16   7       76.18       59.45     17.22 o 
   0  16   7       13.64        5.24     14.67 o 
   1  16   7       46.99       38.45     17.33 o 
   2  16   7      343.53      353.01     32.52 o 
 -10   0   8     1509.22     1651.82     42.91 o 
  -8   0   8      150.65      153.86     12.48 o 
  -6   0   8     2834.87     2745.93     77.29 o 
  -4   0   8      135.12      135.26     10.01 o 
  -2   0   8      790.70      661.86     16.92 o 
   0   0   8       18.70       14.61      6.44 o 
   2   0   8      601.82      665.46     17.30 o 
   4   0   8     2219.56     2325.85     71.92 o 
   6   0   8     1403.43     1475.65     31.99 o 
   8   0   8      108.08       86.35     13.38 o 
 -10   1   8        4.76        5.80      4.46 o 
  -9   1   8       23.28       25.83      5.73 o 
  -8   1   8       16.06       18.11      3.80 o 
  -7   1   8       57.06       56.70      5.52 o 
  -6   1   8     2071.65     1967.33     29.32 o 
  -5   1   8     1034.24     1014.30     21.00 o 
  -4   1   8     3872.55     3762.28     45.14 o 
  -3   1   8     2199.72     2203.13     32.78 o 
  -2   1   8        4.07        2.31      1.35 o 
  -1   1   8       19.33       26.30      3.16 o 
   0   1   8      533.91      466.59      9.39 o 
   1   1   8      552.78      580.45     10.80 o 
   2   1   8        9.52       -0.90      2.49 o 
   3   1   8      808.54      834.44     14.30 o 
   4   1   8     3875.73     4126.57     47.93 o 
   5   1   8      145.98      168.35      7.11 o 
   6   1   8     1069.72     1006.95     20.65 o 
   7   1   8      461.02      473.94     23.01 o 
   8   1   8       96.26       95.86     10.06 o 
   9   1   8       13.30       11.68      6.88 o 
 -10   2   8      101.13       82.46      7.64 o 
  -9   2   8       59.20       54.59      7.09 o 
  -8   2   8      134.98      116.43      7.72 o 
  -7   2   8        0.58        2.19      2.97 o 
  -6   2   8      398.58      389.80     11.05 o 
  -5   2   8      134.25      135.43      7.86 o 
  -4   2   8     1029.42      980.06     24.14 o 
  -3   2   8      220.87      208.60      7.02 o 
  -2   2   8      503.29      468.32      9.81 o 
  -1   2   8      612.68      605.13     12.47 o 
   0   2   8      709.21      783.56     12.89 o 
   1   2   8     2222.66     2327.62     28.77 o 
   2   2   8        0.97        0.95      2.32 o 
   3   2   8     2361.86     2356.15     32.96 o 
   4   2   8     1597.30     1710.39     23.68 o 
   5   2   8     1832.75     1935.74     31.40 o 
   6   2   8     2609.34     2547.66     39.53 o 
   7   2   8      159.61      157.68      9.54 o 
   8   2   8      136.60      127.96     11.25 o 
   9   2   8        2.46        5.39      7.90 o 
 -10   3   8        1.57       -1.06      3.76 o 
  -9   3   8       70.16       66.55      6.70 o 
  -8   3   8      369.33      387.53     12.38 o 
  -7   3   8      223.44      212.53      8.72 o 
  -6   3   8      158.17      155.95     12.61 o 
  -5   3   8       14.79        7.80      2.84 o 
  -4   3   8      463.97      444.03     13.58 o 
  -3   3   8       38.26       46.98      5.23 o 
  -2   3   8      182.60      193.87      6.31 o 
  -1   3   8     4591.15     4478.24     55.52 o 
   0   3   8      867.64      850.10     15.19 o 
   1   3   8      868.10      855.93     13.68 o 
   2   3   8      237.69      319.13      7.64 o 
   3   3   8     1111.19     1119.94     16.75 o 
   4   3   8     3365.49     3320.19     46.88 o 
   5   3   8      506.49      483.83     13.45 o 
   6   3   8      464.28      440.44     13.23 o 
   7   3   8      761.71      768.69     18.81 o 
   8   3   8        5.79        5.27      4.48 o 
   9   3   8      753.04      791.03     28.25 o 
 -10   4   8       22.21       23.93      5.14 o 
  -9   4   8      594.69      598.86     16.33 o 
  -8   4   8       31.32       26.75      4.68 o 
  -7   4   8       66.33       78.96      6.23 o 
  -6   4   8      804.19      787.08     16.27 o 
  -5   4   8     1274.40     1232.60     23.38 o 
  -4   4   8      227.69      211.39      7.38 o 
  -3   4   8     1091.76     1035.06     23.52 o 
  -2   4   8      713.71      661.54     12.12 o 
  -1   4   8      963.36      904.90     14.42 o 
   0   4   8     3978.42     4179.13     47.26 o 
   1   4   8       21.38        5.07      3.45 o 
   2   4   8      662.94      716.43     11.95 o 
   3   4   8       40.12       41.83      4.89 o 
   4   4   8      255.20      289.81     10.13 o 
   5   4   8       13.88       22.69      5.64 o 
   6   4   8     1108.27     1087.75     26.72 o 
   7   4   8      282.15      266.05     11.21 o 
   8   4   8        7.95        2.75      4.30 o 
   9   4   8      269.49      276.81     12.88 o 
  -9   5   8      172.61      171.87     12.65 o 
  -8   5   8      220.92      218.15     10.10 o 
  -7   5   8      263.39      231.67      9.14 o 
  -6   5   8      534.39      532.75     14.73 o 
  -5   5   8      813.79      810.94     15.76 o 
  -4   5   8       27.64       31.38      3.77 o 
  -3   5   8      813.81      837.86     16.43 o 
  -2   5   8      121.48      113.97      9.07 o 
  -1   5   8       32.99       32.85      3.19 o 
   0   5   8       14.93        6.90      3.54 o 
   1   5   8        0.83        2.79      2.55 o 
   2   5   8      152.41      134.90      8.98 o 
   3   5   8       10.21       17.31      4.04 o 
   4   5   8     1430.64     1526.97     26.47 o 
   5   5   8     1038.07     1059.15     21.40 o 
   6   5   8      124.66      110.15      7.97 o 
   7   5   8        5.54        4.83      4.28 o 
   8   5   8      118.71      170.25     10.82 o 
   9   5   8       81.60       75.79      8.57 o 
  -9   6   8      111.59      116.47      8.49 o 
  -8   6   8      154.60      140.93      8.67 o 
  -7   6   8       72.42       71.76      6.97 o 
  -6   6   8      541.48      533.54     15.02 o 
  -5   6   8       66.46       60.98      5.09 o 
  -4   6   8      594.95      600.48     16.30 o 
  -3   6   8      441.01      464.46     10.45 o 
  -2   6   8     1183.13     1222.33     18.32 o 
  -1   6   8       56.08       56.54      4.91 o 
   0   6   8        0.20        7.02      3.62 o 
   1   6   8      729.95      680.49     14.40 o 
   2   6   8     1663.48     1681.28     27.23 o 
   3   6   8        2.21        8.50      3.78 o 
   4   6   8      255.22      233.04     10.86 o 
   5   6   8      911.24      852.20     21.37 o 
   6   6   8       58.30       66.81      6.71 o 
   7   6   8        1.30       -5.69      3.80 o 
   8   6   8        3.37        1.89      4.62 o 
   9   6   8        6.12        1.55      5.03 o 
  -9   7   8      148.82      114.35     10.38 o 
  -8   7   8      815.01      835.74     25.50 o 
  -7   7   8      251.48      221.82     11.32 o 
  -6   7   8      210.90      216.70     10.70 o 
  -5   7   8      324.82      269.45     11.11 o 
  -4   7   8      124.22       85.31      7.20 o 
  -3   7   8      263.62      275.60     10.51 o 
  -2   7   8     1009.28     1059.05     21.06 o 
  -1   7   8      105.14      113.96      7.06 o 
   0   7   8     1497.15     1500.17     52.92 o 
   1   7   8       85.72       94.57     11.28 o 
   2   7   8     1082.03     1038.29     27.17 o 
   3   7   8      825.00      787.40     23.14 o 
   4   7   8     1889.76     1795.98     39.32 o 
   5   7   8        0.80       -1.43      3.88 o 
   6   7   8      397.29      335.82     33.24 o 
   7   7   8        1.23       -3.95      3.80 o 
   8   7   8      857.66      855.45     39.89 o 
  -8   8   8       62.15       74.25      8.62 o 
  -7   8   8       16.12       14.39      4.68 o 
  -6   8   8        7.49        4.32      4.05 o 
  -5   8   8      102.46       76.71      7.14 o 
  -4   8   8        1.00        2.41      3.54 o 
  -3   8   8      698.23      769.09     22.49 o 
  -2   8   8     1633.55     1619.70     36.63 o 
  -1   8   8     3467.39     3686.37     64.12 o 
   0   8   8      286.28      321.81     23.77 o 
   1   8   8      170.04      150.39     18.69 o 
   3   8   8      145.79      155.82     19.01 o 
   4   8   8     1149.90      762.13     31.57 o 
   5   8   8      312.45      323.42     16.12 o 
   6   8   8      239.73      205.68     31.23 o 
   7   8   8       16.96        0.14      9.18 o 
   8   8   8        0.03       -8.78      5.85 o 
  -8   9   8      391.26      416.10     20.02 o 
  -7   9   8      223.46      223.44     11.66 o 
  -6   9   8        1.92        3.57      4.11 o 
  -5   9   8        4.65        0.71      2.09 o 
  -4   9   8      324.26      296.82     24.97 o 
  -3   9   8        0.05        2.16      3.67 o 
  -2   9   8        0.20       -0.25      3.56 o 
  -1   9   8        1.10        6.93      7.09 o 
   0   9   8      289.97      308.85     14.82 o 
   1   9   8     2122.60     2085.42     44.11 o 
   2   9   8       90.34      109.56     10.62 o 
   3   9   8     1530.16     1417.48     34.57 o 
   4   9   8      851.63      896.51     26.75 o 
   5   9   8      299.74      315.28     23.22 o 
   6   9   8       11.55       -1.61      3.63 o 
   7   9   8       99.81      123.20     19.95 o 
   8   9   8      461.44      429.11     20.55 o 
  -8  10   8       52.99       62.35      8.22 o 
  -7  10   8      102.79       93.13      8.99 o 
  -6  10   8      473.14      489.22     16.65 o 
  -5  10   8        0.46        4.80      4.63 o 
  -4  10   8      111.07      112.04      8.66 o 
  -3  10   8     1136.70     1153.20     23.95 o 
  -2  10   8      184.05      177.55     11.98 o 
  -1  10   8      247.02      283.19     14.47 o 
   0  10   8      857.72      792.39     24.21 o 
   1  10   8      104.81       87.57      9.92 o 
   2  10   8      468.62      429.67     29.56 o 
   3  10   8      205.98      179.47     13.58 o 
   4  10   8       32.54       41.23     13.80 o 
   5  10   8       40.18       62.11     10.88 o 
   6  10   8      137.91      159.92     14.02 o 
   7  10   8       19.11       19.34      8.35 o 
  -7  11   8      521.64      565.35     19.03 o 
  -6  11   8       86.60       85.26     16.51 o 
  -5  11   8       97.61       94.87      8.48 o 
  -4  11   8      327.40      341.12     20.32 o 
  -3  11   8      220.59      197.39     12.99 o 
  -2  11   8      151.85      158.61     12.42 o 
  -1  11   8      994.23      945.09     30.08 o 
   0  11   8       40.45       61.35      8.80 o 
   1  11   8        6.70        3.58      6.78 o 
   2  11   8      110.47       81.88      9.99 o 
   3  11   8      433.67      412.67     20.21 o 
   4  11   8      162.99      152.06     13.39 o 
   5  11   8       15.86       10.92      7.27 o 
   6  11   8        1.06       -3.31      6.38 o 
   7  11   8      166.80      173.42     26.22 o 
  -6  12   8        2.65        1.31      5.71 o 
  -5  12   8      145.94      135.60     12.71 o 
  -4  12   8       97.64       94.16     10.50 o 
  -3  12   8     1581.71     1655.78     39.32 o 
  -2  12   8       59.62       66.28      9.26 o 
  -1  12   8     1068.23     1129.69     30.93 o 
   0  12   8       66.64       57.67      9.09 o 
   1  12   8       22.15       26.90      7.49 o 
   2  12   8       23.58       11.60      8.90 o 
   3  12   8      103.09      124.52     12.68 o 
   4  12   8       66.06       52.44      9.31 o 
   5  12   8       73.66       75.45     10.95 o 
   6  12   8      181.94      162.26     14.66 o 
  -6  13   8      393.38      424.89     16.57 o 
  -5  13   8        7.87       26.44     10.31 o 
  -4  13   8      240.51      309.05     16.29 o 
  -3  13   8       86.37       88.57     10.24 o 
  -2  13   8        4.39        9.53      6.33 o 
  -1  13   8       57.11       47.52     10.45 o 
   0  13   8      983.29      922.25     28.08 o 
   1  13   8       26.64       17.99     11.55 o 
   2  13   8      194.16      198.81     14.50 o 
   3  13   8      173.57      166.64     14.12 o 
   4  13   8       21.75        7.79     11.70 o 
   5  13   8        7.91       -3.87      7.62 o 
  -5  14   8        2.61        3.81      8.91 o 
  -4  14   8       83.10       81.48     13.95 o 
  -3  14   8      186.19      196.48     36.90 o 
  -2  14   8      113.00      106.37     11.33 o 
  -1  14   8      355.62      377.51     19.05 o 
   0  14   8       74.84       74.36     10.34 o 
   1  14   8       15.20       19.71      7.66 o 
   2  14   8       72.62       74.29     11.03 o 
   3  14   8        3.41        6.48     14.02 o 
   4  14   8      387.28      345.74     19.27 o 
  -3  15   8       55.37       73.08     16.66 o 
  -2  15   8        0.21       -2.87     10.35 o 
  -1  15   8      142.31      189.42     25.24 o 
   0  15   8      408.43      493.93     35.84 o 
   1  15   8      133.72      161.86     24.44 o 
   2  15   8      524.17      483.95     36.54 o 
   3  15   8       13.46        8.66     15.42 o 
  -9   0   9       80.24       83.57     10.70 o 
  -7   0   9     1079.85     1055.66     42.83 o 
  -5   0   9       62.32       38.26      9.34 o 
  -1   0   9      105.67      119.58      7.88 o 
   1   0   9      773.74      819.80     19.71 o 
   3   0   9      440.90      472.41     15.40 o 
   5   0   9      830.17      792.41     29.29 o 
   7   0   9     1243.82     1244.95     44.26 o 
   9   0   9      863.30      855.39     39.25 o 
 -10   1   9        1.19        2.11      3.93 o 
  -9   1   9       99.35       87.86      7.54 o 
  -8   1   9        7.91        3.96      3.33 o 
  -7   1   9      719.65      688.13     17.63 o 
  -6   1   9     1242.53     1226.61     21.77 o 
  -5   1   9        6.99        9.80      3.59 o 
  -4   1   9      700.58      667.67     15.38 o 
  -3   1   9      295.16      261.43      7.92 o 
  -2   1   9       57.36       64.74      7.57 o 
  -1   1   9      109.12       82.84      4.81 o 
   0   1   9      694.14      729.45     12.86 o 
   1   1   9      268.71      350.90     18.68 o 
   2   1   9      530.07      471.33     10.35 o 
   3   1   9     1900.24     1889.07     25.84 o 
   4   1   9      558.03      547.85     12.08 o 
   5   1   9       33.39       49.07      5.76 o 
   6   1   9      557.07      577.71     15.60 o 
   7   1   9       23.84       14.40      5.74 o 
   8   1   9        1.63        7.77      5.76 o 
   9   1   9       17.23       19.65     12.60 o 
  -9   2   9       47.04       55.36      6.43 o 
  -8   2   9      981.32      957.83     25.68 o 
  -7   2   9      610.14      553.89     14.30 o 
  -6   2   9       20.33       21.57      3.93 o 
  -5   2   9       61.39       54.28      4.89 o 
  -4   2   9       40.00       36.05      4.55 o 
  -3   2   9     1077.86     1098.07     17.86 o 
  -2   2   9      705.22      671.46     12.64 o 
  -1   2   9      176.98      190.35      6.44 o 
   0   2   9      912.97      897.28     14.70 o 
   1   2   9     1158.57     1148.31     17.43 o 
   2   2   9      144.94      170.65      6.46 o 
   3   2   9       52.90       60.78      4.78 o 
   4   2   9        0.03        6.28      3.93 o 
   5   2   9        0.33        0.26      3.79 o 
   6   2   9       11.74       15.81      4.74 o 
   7   2   9      797.06      868.68     24.72 o 
   8   2   9      680.33      681.39     23.06 o 
   9   2   9      291.25      326.84     17.16 o 
  -9   3   9      569.70      601.28     16.57 o 
  -8   3   9        4.29        8.08      3.85 o 
  -7   3   9      817.55      804.04     26.75 o 
  -6   3   9      241.29      216.55      8.61 o 
  -5   3   9      228.83      229.14     10.89 o 
  -4   3   9      207.83      215.42      7.77 o 
  -3   3   9      659.47      580.01     12.05 o 
  -2   3   9      311.66      252.16      7.54 o 
  -1   3   9     3043.68     2798.38    115.28 o 
   0   3   9      399.59      403.50      9.20 o 
   1   3   9        1.14        0.60      2.32 o 
   2   3   9     2626.86     2686.39     33.24 o 
   3   3   9      511.01      544.62     14.12 o 
   4   3   9     4749.42     4699.29     63.52 o 
   5   3   9       46.14       67.56      6.53 o 
   6   3   9      134.02      139.39      9.03 o 
   7   3   9      260.63      254.44     11.29 o 
   8   3   9       58.05       69.04      8.27 o 
   9   3   9       70.68       70.20      9.95 o 
  -9   4   9       20.48       27.12      5.31 o 
  -8   4   9      687.75      697.83     17.21 o 
  -7   4   9       29.00       28.83      4.52 o 
  -6   4   9      898.47      922.23     18.33 o 
  -5   4   9        2.02        3.97      2.83 o 
  -4   4   9       90.38       93.77      5.89 o 
  -3   4   9     1403.17     1348.02     20.63 o 
  -2   4   9      564.37      537.75     11.19 o 
  -1   4   9      838.42      839.01     14.31 o 
   0   4   9        2.10        4.23      2.43 o 
   1   4   9     3246.53     3275.86     59.48 o 
   2   4   9        4.41        4.08      4.14 o 
   3   4   9      719.32      732.17     16.69 o 
   4   4   9     1109.10     1272.99     23.97 o 
   5   4   9      584.83      628.92     16.10 o 
   6   4   9      504.79      543.02     15.58 o 
   7   4   9       64.56       68.22      7.28 o 
   8   4   9      271.65      291.81     12.78 o 
   9   4   9      285.54      286.39     17.02 o 
  -9   5   9      660.33      691.22     18.54 o 
  -8   5   9        2.02        4.89      3.70 o 
  -7   5   9       45.68       34.83      4.67 o 
  -6   5   9       23.81       12.97      4.59 o 
  -5   5   9     1656.80     1677.54     25.83 o 
  -4   5   9       40.49       31.43      3.93 o 
  -3   5   9     1284.01     1364.45     21.03 o 
  -2   5   9       77.08       89.55      5.19 o 
  -1   5   9     1189.92     1181.81     17.93 o 
   0   5   9      535.57      570.07     11.08 o 
   1   5   9      842.59      852.25     17.35 o 
   2   5   9     1267.64     1233.53     26.36 o 
   3   5   9      189.90      194.28      9.19 o 
   4   5   9     2373.39     2315.44     36.56 o 
   5   5   9      284.71      308.38     11.42 o 
   6   5   9       28.15       24.74      5.28 o 
   7   5   9      169.93      155.58     10.15 o 
   8   5   9      202.43      196.53     11.43 o 
   9   5   9      125.28       96.69      9.45 o 
  -9   6   9      158.67      140.34     19.14 o 
  -8   6   9      482.78      465.21     20.14 o 
  -7   6   9        0.03        1.26      3.05 o 
  -6   6   9      210.34      184.70      8.45 o 
  -5   6   9        3.00        9.39      3.18 o 
  -4   6   9       29.89       17.49      3.46 o 
  -3   6   9      855.25      870.26     15.57 o 
  -2   6   9      152.00      138.94      7.97 o 
  -1   6   9     1874.63     1924.72     25.64 o 
   0   6   9       47.25       37.08      5.60 o 
   1   6   9    10535.56    10642.39    129.50 o 
   2   6   9       12.90       20.29      4.42 o 
   3   6   9      223.45      204.07     15.57 o 
   4   6   9      281.59      288.27     10.82 o 
   5   6   9      358.34      353.75     12.37 o 
   6   6   9        0.94       -1.09      4.08 o 
   7   6   9       91.97       99.81      8.74 o 
   8   6   9      198.26      200.59     11.63 o 
  -8   7   9      163.09      162.96     12.80 o 
  -7   7   9       62.21       29.48     10.30 o 
  -6   7   9       85.50       93.36     10.50 o 
  -5   7   9     1518.36     1563.96     36.56 o 
  -4   7   9      185.40      171.39      9.33 o 
  -3   7   9     3260.62     3300.52     49.37 o 
  -2   7   9       55.61       47.91      5.63 o 
  -1   7   9      493.15      465.95     12.95 o 
   0   7   9      128.88      133.15     11.06 o 
   1   7   9       76.08       99.40     10.07 o 
   2   7   9      443.21      445.52     30.42 o 
   3   7   9      589.16      588.92     24.31 o 
   4   7   9      122.28      102.56     17.31 o 
   5   7   9       34.68       24.32      6.92 o 
   6   7   9        1.15       -3.42     10.44 o 
   7   7   9       92.90      104.20     11.96 o 
   8   7   9       48.96       54.17     10.30 o 
  -8   8   9        3.93        0.26      5.05 o 
  -7   8   9       29.44       21.32      5.44 o 
  -6   8   9       19.65       46.60      8.33 o 
  -5   8   9       71.88       76.90      7.26 o 
  -4   8   9      370.11      400.87     13.53 o 
  -3   8   9      221.53      238.68     10.33 o 
  -2   8   9       79.20       80.23      9.46 o 
  -1   8   9     1875.24     1788.51     39.25 o 
   0   8   9       50.93       65.53     10.53 o 
   1   8   9      324.64      371.04     16.65 o 
   2   8   9       33.37       28.20      7.89 o 
   3   8   9       63.01       60.39      9.13 o 
   4   8   9      536.00      524.60     45.22 o 
   5   8   9      774.90      764.65     25.05 o 
   6   8   9        2.07       -4.89      3.26 o 
   7   8   9       89.68       73.31     11.02 o 
   8   8   9        0.00       -4.90      6.94 o 
  -8   9   9       15.99       12.37      5.61 o 
  -7   9   9       72.54       82.95     13.73 o 
  -6   9   9      147.59      146.31     14.63 o 
  -5   9   9      120.43      117.81      9.12 o 
  -4   9   9      242.17      219.81     16.54 o 
  -3   9   9        4.59       -0.07      2.33 o 
  -2   9   9      131.72      110.43     16.27 o 
  -1   9   9     1016.77      984.55     41.50 o 
   0   9   9      113.03       57.73     21.56 o 
   1   9   9       19.46       28.61     12.47 o 
   2   9   9       69.63       61.77     14.92 o 
   4   9   9      100.47      105.60     18.22 o 
   5   9   9      256.91      211.47     21.31 o 
   6   9   9       91.12       80.98     13.98 o 
   7   9   9       19.50       11.56      7.58 o 
  -7  10   9      145.25      136.41     10.98 o 
  -6  10   9       45.03       31.80      6.33 o 
  -5  10   9      275.55      257.92     15.14 o 
  -4  10   9        0.03        3.77      4.19 o 
  -3  10   9        0.31       -3.57      4.54 o 
  -2  10   9      386.35      402.99     30.54 o 
  -1  10   9      346.39      339.66     16.03 o 
   0  10   9     1082.36     1050.62     29.22 o 
   1  10   9     2029.22     1944.98     43.73 o 
   2  10   9      247.36      234.32     14.63 o 
   3  10   9        7.65       15.14      7.12 o 
   4  10   9       51.36       24.15      8.27 o 
   5  10   9      539.35      560.87     22.28 o 
   6  10   9       53.04       48.85      9.87 o 
   7  10   9        3.62       -1.78      5.07 o 
  -7  11   9        1.32        8.59      5.39 o 
  -6  11   9       56.94       46.75      7.30 o 
  -5  11   9       49.83       61.08      9.36 o 
  -4  11   9       53.77       63.18      8.95 o 
  -3  11   9      175.95      182.09     13.80 o 
  -2  11   9       70.07       65.25      9.18 o 
  -1  11   9      724.96      749.55     24.55 o 
   0  11   9        4.84        3.40      5.79 o 
   1  11   9       35.31       37.92     12.48 o 
   2  11   9        7.68        5.17      6.92 o 
   3  11   9        0.15        0.55      6.35 o 
   4  11   9      111.20       95.50     14.85 o 
   5  11   9      175.21      163.01     14.48 o 
   6  11   9       15.73       16.27      8.30 o 
  -6  12   9        0.15       -0.52      4.88 o 
  -5  12   9       48.50       52.23      8.59 o 
  -4  12   9      331.57      341.92     17.21 o 
  -3  12   9       26.71       23.82     13.13 o 
  -2  12   9        0.75        4.37      6.04 o 
  -1  12   9        4.55       -4.14      6.80 o 
   0  12   9       53.29       63.79      9.38 o 
   1  12   9      106.47       89.16     10.93 o 
   2  12   9      568.18      590.72     22.96 o 
   3  12   9       28.58       29.53      8.43 o 
   4  12   9       21.19        9.24     10.43 o 
   5  12   9        9.05       -0.14     11.45 o 
  -5  13   9        0.45       15.10     10.01 o 
  -4  13   9      361.91      393.74     27.75 o 
  -3  13   9      271.59      284.87     16.78 o 
  -2  13   9       77.57       76.10     10.41 o 
  -1  13   9       21.13       30.82      7.86 o 
   0  13   9        5.88       -3.24      6.30 o 
   1  13   9        0.10        7.35      6.10 o 
   2  13   9      208.36      200.95     14.75 o 
   3  13   9      799.04      851.56     28.62 o 
   4  13   9      702.02      658.81     25.44 o 
   5  13   9        1.24       -2.49      9.15 o 
  -4  14   9       70.99       74.04     10.26 o 
  -3  14   9      524.49      565.91     26.65 o 
  -2  14   9        4.19       10.08      6.30 o 
  -1  14   9      621.77      627.78     23.91 o 
   0  14   9        0.88       -4.99      5.91 o 
   1  14   9       42.61       43.70      9.18 o 
   2  14   9      194.73      175.07     25.57 o 
   3  14   9        1.94       -1.12      6.98 o 
  -2  15   9      212.03      199.89     25.36 o 
  -1  15   9      538.18      550.08     36.15 o 
   0  15   9        7.15       -3.04     14.07 o 
   1  15   9        1.36      -16.18     12.35 o 
   2  15   9      241.35      270.05     32.95 o 
  -6   0  10      970.86      868.32     25.51 o 
  -4   0  10     3115.26     2929.23     53.85 o 
  -2   0  10        5.16        3.95      4.37 o 
   0   0  10       30.28       22.49      4.80 o 
   2   0  10     1531.78     1465.97     30.63 o 
   4   0  10       51.30       59.85      7.70 o 
   6   0  10       51.92       39.82     10.42 o 
   8   0  10      229.01      271.12     21.74 o 
  -9   1  10       59.49       48.06      6.23 o 
  -8   1  10      144.57      154.37      9.34 o 
  -7   1  10      106.86       89.34      7.02 o 
  -6   1  10       60.73       55.75      5.42 o 
  -5   1  10      499.27      481.35     12.24 o 
  -4   1  10      145.85      146.41      8.77 o 
  -3   1  10        1.91        0.66      4.35 o 
  -2   1  10     4662.65     4667.33     54.13 o 
  -1   1  10      631.90      599.23     12.36 o 
   0   1  10     1442.56     1346.40     20.11 o 
   1   1  10       18.10       11.66      3.18 o 
   2   1  10     1715.52     1590.01     22.97 o 
   3   1  10      511.56      544.82     12.15 o 
   4   1  10      153.20      189.34      9.27 o 
   5   1  10      505.19      465.89     14.64 o 
   6   1  10     1571.08     1553.62     35.57 o 
   7   1  10       25.43       24.04      6.79 o 
   8   1  10       22.02       22.51      7.26 o 
   9   1  10        0.17       -3.91      6.20 o 
  -9   2  10      168.13      164.46      9.96 o 
  -8   2  10      103.50      104.01      7.70 o 
  -7   2  10        2.73       10.61      3.58 o 
  -6   2  10      100.74       95.33      6.93 o 
  -5   2  10      424.04      376.38     26.92 o 
  -4   2  10      839.08      824.33     15.82 o 
  -3   2  10        5.26        7.84      3.05 o 
  -2   2  10      771.70      774.45     16.32 o 
  -1   2  10     2505.30     2458.94     31.68 o 
   0   2  10      161.66      146.99      6.24 o 
   1   2  10      742.40      798.21     15.98 o 
   2   2  10      833.15      770.19     14.14 o 
   3   2  10      160.57      180.04      9.10 o 
   4   2  10      105.14      103.29      7.73 o 
   5   2  10      595.19      606.46     16.14 o 
   6   2  10       21.37       12.63      4.99 o 
   7   2  10        2.05        0.44      6.38 o 
   8   2  10        0.37       -3.58      5.29 o 
   9   2  10      336.03      351.19     18.14 o 
  -9   3  10       89.92       96.27      8.14 o 
  -8   3  10       61.15       66.95      6.55 o 
  -7   3  10      292.45      293.47     10.72 o 
  -6   3  10     1884.52     1823.93     31.69 o 
  -5   3  10       13.65        8.98      3.14 o 
  -4   3  10       79.50       90.15      7.24 o 
  -3   3  10      295.84      271.25      8.55 o 
  -2   3  10      181.13      156.08      9.08 o 
  -1   3  10      360.46      350.30     11.25 o 
   0   3  10     2856.75     2861.32     35.52 o 
   1   3  10      259.09      254.43      7.76 o 
   2   3  10     2202.76     2183.90     34.54 o 
   3   3  10        0.53       -7.63      5.09 o 
   4   3  10      349.78      376.11     12.76 o 
   5   3  10     2113.83     2011.01     40.60 o 
   6   3  10      275.43      306.84     12.25 o 
   7   3  10      795.83      787.02     20.15 o 
   8   3  10       41.03       25.30      7.23 o 
  -9   4  10       68.26       60.80      6.85 o 
  -8   4  10      576.59      572.14     18.77 o 
  -7   4  10      527.82      525.50     14.32 o 
  -6   4  10       49.57       46.00      7.13 o 
  -5   4  10      276.54      285.05      9.46 o 
  -4   4  10     1140.93     1079.50     18.99 o 
  -3   4  10       82.98       77.86      5.34 o 
  -2   4  10      143.19      112.26      5.86 o 
  -1   4  10       55.18       70.20      4.83 o 
   0   4  10     1364.05     1264.33     21.49 o 
   1   4  10      605.97      588.30     11.84 o 
   2   4  10      791.87      790.26     17.70 o 
   3   4  10        0.08       -3.03      3.79 o 
   4   4  10     2094.04     2115.43     40.40 o 
   5   4  10       99.64       91.91      7.79 o 
   6   4  10      122.65      114.95      8.89 o 
   7   4  10       46.82       42.62      6.77 o 
   8   4  10        4.71       -3.66      4.78 o 
  -9   5  10      106.31       99.48      9.77 o 
  -8   5  10      938.00      989.96     24.23 o 
  -7   5  10        0.45       -3.73      2.99 o 
  -6   5  10      693.40      685.53     18.12 o 
  -5   5  10      348.99      361.85     10.70 o 
  -4   5  10        1.64        1.26      2.69 o 
  -3   5  10     1778.64     1696.74     30.18 o 
  -2   5  10      868.62      876.92     15.92 o 
  -1   5  10      931.67      889.09     15.40 o 
   0   5  10      665.31      591.47     11.85 o 
   1   5  10     1017.34      963.23     22.54 o 
   2   5  10      567.33      587.92     14.98 o 
   3   5  10       74.69       79.52      7.07 o 
   4   5  10       43.45       36.92      5.61 o 
   5   5  10      259.81      261.19     15.92 o 
   6   5  10     1040.39      969.01     22.27 o 
   7   5  10        1.00       -5.34      4.50 o 
   8   5  10      134.73      133.33     10.60 o 
  -8   6  10     1358.10     1398.93     49.64 o 
  -7   6  10       12.72        8.61      3.99 o 
  -6   6  10      621.75      568.66     21.63 o 
  -5   6  10      401.02      426.74     14.28 o 
  -4   6  10       34.94       30.28      5.29 o 
  -3   6  10     1156.48     1205.31     24.28 o 
  -2   6  10      357.12      347.08     12.49 o 
  -1   6  10      393.58      380.01     11.87 o 
   0   6  10       14.35       10.50      5.86 o 
   1   6  10      946.92      936.98     26.25 o 
   2   6  10      537.74      277.34     20.64 o 
   3   6  10        0.86       -2.05      5.26 o 
   4   6  10      729.09      754.42     20.54 o 
   5   6  10       35.51       35.44      5.87 o 
   6   6  10      121.34      140.38      9.78 o 
   7   6  10       61.92       60.35     10.21 o 
   8   6  10      337.03      365.86     22.49 o 
  -8   7  10      210.96      191.79     13.47 o 
  -7   7  10       10.53       14.67      5.34 o 
  -6   7  10      519.62      555.87     37.72 o 
  -5   7  10      402.96      364.79     13.42 o 
  -4   7  10       87.59       83.96      7.51 o 
  -3   7  10       45.73       39.95      5.72 o 
  -2   7  10      630.90      681.02     16.92 o 
  -1   7  10       59.04       42.43      7.57 o 
   0   7  10      162.71      157.19     12.22 o 
   1   7  10      346.80      340.78     15.93 o 
   2   7  10      596.09      580.22     20.83 o 
   3   7  10       56.53       73.23      9.80 o 
   4   7  10      197.79      210.60     18.08 o 
   5   7  10       52.31       56.21     13.54 o 
   6   7  10       10.01       11.93      7.45 o 
   7   7  10        1.34       -4.00      6.35 o 
   8   7  10       96.32      119.46     13.61 o 
  -8   8  10      168.69      148.05     24.28 o 
  -7   8  10       42.96       49.82      7.46 o 
  -6   8  10        0.31        4.56      5.71 o 
  -5   8  10       48.05       55.45      9.00 o 
  -4   8  10      409.42      411.27     14.07 o 
  -3   8  10       10.87       16.36      4.69 o 
  -2   8  10      198.17      208.43     13.16 o 
  -1   8  10        6.42        5.34      5.24 o 
   0   8  10      566.62      571.30     20.48 o 
   1   8  10       70.90       81.26      9.83 o 
   2   8  10     3138.59     3019.90    125.19 o 
   3   8  10      233.49      231.86     14.90 o 
   4   8  10      855.80      803.71     26.05 o 
   5   8  10        2.17       -5.77      3.85 o 
   6   8  10        4.85       -8.77      5.85 o 
   7   8  10       98.41       69.62     11.38 o 
  -7   9  10      763.40      809.02     23.14 o 
  -6   9  10      174.41      200.22     15.49 o 
  -5   9  10     1133.12     1123.08     27.42 o 
  -4   9  10       11.37       10.06      4.56 o 
  -3   9  10      151.18      167.83      9.55 o 
  -2   9  10      221.50      196.31     13.36 o 
  -1   9  10      206.30      206.99     13.73 o 
   0   9  10      629.76      664.60     22.71 o 
   1   9  10      175.12      172.42     13.58 o 
   2   9  10      392.07      396.44     30.73 o 
   3   9  10       23.79       23.90     12.26 o 
   4   9  10      332.10      314.34     17.32 o 
   5   9  10       38.27       46.93      9.38 o 
   6   9  10       41.74       27.23      8.80 o 
   7   9  10       91.31       61.85     46.85 o 
  -7  10  10      251.69      218.23     23.09 o 
  -6  10  10        1.31       -1.75      6.14 o 
  -5  10  10       49.92       47.90      6.65 o 
  -4  10  10        8.24        6.22      3.51 o 
  -3  10  10       35.90       22.52     10.96 o 
  -2  10  10      186.08      197.21     21.86 o 
  -1  10  10      373.15      200.29     16.07 o 
   0  10  10       14.57       18.51      6.34 o 
   1  10  10       60.20       43.53      9.29 o 
   2  10  10        1.30        4.02      5.67 o 
   5  10  10       53.15       34.92     16.04 o 
   6  10  10       27.19       19.40      8.29 o 
  -6  11  10       85.71       90.27     11.56 o 
  -5  11  10      129.77      135.38     12.69 o 
  -4  11  10        4.23       10.71      5.58 o 
  -3  11  10      521.51      521.68     20.82 o 
  -2  11  10        1.68        2.49      5.48 o 
  -1  11  10      911.53      960.03     28.82 o 
   0  11  10        2.66        1.48      6.22 o 
   1  11  10       98.70       85.70     13.10 o 
   2  11  10       80.32       83.64     12.76 o 
   3  11  10      160.37      155.55     14.02 o 
   4  11  10       16.94       26.00      8.66 o 
   5  11  10       87.07       96.44     12.91 o 
   6  11  10      409.07      445.84     39.78 o 
  -5  12  10       25.54       26.34      7.30 o 
  -4  12  10      363.77      375.35     23.94 o 
  -3  12  10       19.36       24.17      8.85 o 
  -2  12  10       28.78       25.11      7.19 o 
  -1  12  10      146.68      131.00     12.55 o 
   0  12  10      305.46      321.24     17.11 o 
   1  12  10      175.11      141.16     18.55 o 
   2  12  10      146.26      187.46     15.59 o 
   3  12  10      879.86      798.65     27.88 o 
   4  12  10      152.85      154.92     14.93 o 
   5  12  10       10.14       -5.95      7.44 o 
  -4  13  10      166.78      178.38     14.88 o 
  -3  13  10      152.87      166.63     18.77 o 
  -2  13  10       13.62       18.00      8.53 o 
  -1  13  10       42.04       42.37      8.64 o 
   0  13  10       97.74       99.68     13.90 o 
   1  13  10        1.30        0.98      8.21 o 
   2  13  10      140.29      130.90     15.98 o 
   3  13  10       35.18       38.71      9.97 o 
   4  13  10      233.94      238.63     18.44 o 
  -3  14  10      177.17      176.55     15.07 o 
  -2  14  10        5.19        7.38     10.71 o 
  -1  14  10       21.91       25.44      7.89 o 
   0  14  10      187.65      217.36     15.72 o 
   1  14  10       92.03       76.75     11.25 o 
   2  14  10       31.49       29.99      8.80 o 
  -9   0  11       37.39       41.11     13.14 o 
  -7   0  11     1070.25     1066.08     30.64 o 
  -5   0  11       44.96       46.89      8.40 o 
  -3   0  11     3571.52     3446.94     61.21 o 
  -1   0  11     3494.84     3358.78     58.61 o 
   1   0  11       20.59       13.45      5.13 o 
   3   0  11     3477.70     3605.30     62.76 o 
   5   0  11        5.38        2.93      7.46 o 
   7   0  11       77.77       88.44     14.86 o 
  -9   1  11       80.05       86.95      7.76 o 
  -8   1  11        2.62        3.71      3.62 o 
  -7   1  11     1047.55     1073.09     21.75 o 
  -6   1  11      100.11      111.77      8.75 o 
  -5   1  11        0.40       -1.41      2.99 o 
  -4   1  11       36.24       32.17      4.13 o 
  -3   1  11     1814.88     1852.56     30.78 o 
  -2   1  11      283.32      248.93      9.10 o 
  -1   1  11     1198.11     1218.83     19.59 o 
   0   1  11      206.47      198.62      7.41 o 
   1   1  11       25.82       22.23      3.83 o 
   2   1  11       58.80       80.69     11.10 o 
   3   1  11      764.24      783.97     15.12 o 
   4   1  11       29.62       18.90      5.09 o 
   5   1  11       60.75       59.46      8.98 o 
   6   1  11      427.86      441.52     39.65 o 
   7   1  11      562.21      618.02     22.19 o 
   8   1  11       37.56       37.96      8.35 o 
  -9   2  11        3.10        4.90      4.03 o 
  -8   2  11      502.49      476.15     14.60 o 
  -7   2  11       18.89       26.60      4.83 o 
  -6   2  11       19.71       28.68      4.64 o 
  -5   2  11      530.50      491.33     14.61 o 
  -4   2  11       43.92       50.14      4.88 o 
  -3   2  11     2774.45     2623.23     34.98 o 
  -2   2  11       26.18       26.63      3.85 o 
  -1   2  11     2463.33     2495.02     32.79 o 
   0   2  11       20.60       23.91      3.71 o 
   1   2  11        8.36       16.68      3.56 o 
   2   2  11      384.62      404.00     10.45 o 
   3   2  11      446.00      419.37     13.16 o 
   4   2  11     1461.77     1386.92     26.44 o 
   5   2  11      320.72      350.25     12.91 o 
   6   2  11        2.31        3.48      5.68 o 
   7   2  11       68.62       61.54      9.21 o 
   8   2  11        0.09       -1.89      5.89 o 
  -9   3  11        3.79        5.67      4.11 o 
  -8   3  11      305.90      334.05     12.35 o 
  -7   3  11      674.00      629.36     16.09 o 
  -6   3  11       28.97       20.11      4.56 o 
  -5   3  11      140.33      130.40      8.46 o 
  -4   3  11      344.42      319.55      9.81 o 
  -3   3  11      717.69      683.54     14.23 o 
  -2   3  11      180.13      175.65      7.22 o 
  -1   3  11        0.02        2.89      2.89 o 
   0   3  11     1102.69     1081.02     18.57 o 
   1   3  11     2260.01     2329.09     30.84 o 
   2   3  11      958.68      929.12     19.99 o 
   3   3  11      260.34      258.33     14.52 o 
   4   3  11        1.87        0.20      4.06 o 
   5   3  11       26.45       16.86      7.16 o 
   6   3  11        0.85       -3.38      4.62 o 
   7   3  11      411.75      457.41     19.26 o 
   8   3  11      548.20      535.07     21.53 o 
  -8   4  11       33.14       39.20      5.73 o 
  -7   4  11       92.01      101.29      8.06 o 
  -6   4  11       39.88       30.53      5.22 o 
  -5   4  11      446.49      456.06     12.39 o 
  -4   4  11     1882.55     1818.65     32.95 o 
  -3   4  11       10.43       16.35      3.66 o 
  -2   4  11      939.02      973.51     17.14 o 
  -1   4  11      698.58      650.41     16.54 o 
   0   4  11       85.17      107.26      6.01 o 
   1   4  11      143.18      131.72      9.27 o 
   2   4  11       47.30       83.75      7.21 o 
   3   4  11      157.58      129.83      8.67 o 
   4   4  11      386.60      398.80     13.54 o 
   5   4  11      917.53      939.63     21.70 o 
   6   4  11      101.64      141.00     19.21 o 
   7   4  11       31.59       21.14      6.27 o 
   8   4  11       24.77       26.82      8.15 o 
  -8   5  11      496.35      422.29     16.83 o 
  -7   5  11       12.73       11.70      3.38 o 
  -6   5  11        6.49       12.81      5.67 o 
  -5   5  11      794.29      798.35     22.25 o 
  -4   5  11      132.11      134.80      7.16 o 
  -3   5  11     1969.73     2019.49     28.93 o 
  -2   5  11       45.56       49.64      4.57 o 
  -1   5  11     1104.18     1049.64     17.66 o 
   0   5  11      345.07      316.12     10.72 o 
   1   5  11      175.37      196.71     16.07 o 
   2   5  11      823.74      856.03     19.06 o 
   3   5  11      341.81      320.48     11.86 o 
   4   5  11      929.70      916.24     21.56 o 
   5   5  11       23.09       21.82      6.86 o 
   6   5  11        0.62       -5.29      4.49 o 
   7   5  11       11.01        3.32      5.40 o 
   8   5  11      289.19      295.54     13.98 o 
  -8   6  11        8.30       11.35      6.24 o 
  -7   6  11       51.92       56.08      8.07 o 
  -6   6  11       16.97        4.03      5.42 o 
  -5   6  11      253.15      244.38     11.38 o 
  -4   6  11        0.73       -2.30      3.65 o 
  -3   6  11       25.18       18.95      4.68 o 
  -2   6  11      568.27      545.87     15.30 o 
  -1   6  11       50.54       58.63      8.38 o 
   0   6  11      439.40      443.87     18.07 o 
   1   6  11     1622.00     1583.42     37.17 o 
   2   6  11      617.95      241.19     20.92 o 
   3   6  11      276.97      218.35     14.15 o 
   4   6  11      523.31      473.18     19.67 o 
   5   6  11      927.08      931.60     28.49 o 
   6   6  11        0.06        1.70      9.78 o 
   7   6  11      309.58      289.31     17.09 o 
  -8   7  11       12.75       17.15      8.22 o 
  -7   7  11      287.18      305.63     14.07 o 
  -6   7  11       40.95       47.17     13.39 o 
  -5   7  11      629.15      610.74     18.02 o 
  -4   7  11        0.19        0.08      3.67 o 
  -3   7  11     1760.09     1767.89     32.37 o 
  -2   7  11        5.21       11.61      6.40 o 
  -1   7  11      135.61      123.43     17.43 o 
   0   7  11        3.02        4.31      5.59 o 
   1   7  11      866.78      849.54     25.97 o 
   2   7  11      219.78      209.03     27.13 o 
   3   7  11       25.46        9.48     20.84 o 
   4   7  11        8.50        4.07      6.49 o 
   5   7  11      634.72      626.57     36.63 o 
   6   7  11        1.15       -1.64      6.54 o 
   7   7  11        0.25       -9.93      6.62 o 
  -7   8  11       36.61       49.00      7.78 o 
  -6   8  11       79.86       72.78     10.28 o 
  -5   8  11      279.49      278.61     12.36 o 
  -4   8  11      113.29      111.75      8.90 o 
  -3   8  11      397.63      378.17     13.47 o 
  -2   8  11       53.42       64.35      8.93 o 
  -1   8  11       59.54       76.71      9.73 o 
   0   8  11       12.38       21.50      6.86 o 
   1   8  11      867.32      847.19     40.25 o 
   2   8  11      235.19      256.81     15.62 o 
   3   8  11      153.77      138.08     12.96 o 
   4   8  11        2.06        2.25      5.92 o 
   5   8  11     1148.00     1125.86     33.01 o 
   6   8  11      136.33      122.27     13.26 o 
   7   8  11       25.00       29.34      9.30 o 
  -7   9  11      140.83      147.37     11.77 o 
  -6   9  11      207.19      219.21     15.47 o 
  -5   9  11      117.67      129.65     15.79 o 
  -4   9  11       69.83       63.35      7.18 o 
  -3   9  11      380.15      389.34     17.84 o 
  -2   9  11       48.93       62.79      9.11 o 
  -1   9  11      198.15      217.43     40.88 o 
   0   9  11     1208.64     1331.03     41.10 o 
   1   9  11      822.46      890.92     56.64 o 
   2   9  11      112.41      128.64     12.64 o 
   3   9  11       17.79       18.94      7.64 o 
   4   9  11      135.13      136.16     13.55 o 
   5   9  11      107.54      104.10     12.71 o 
   6   9  11      774.36      758.54     37.99 o 
  -6  10  11        7.19        9.97      6.59 o 
  -5  10  11       18.21       21.02      6.21 o 
  -4  10  11       49.24       41.91      8.12 o 
  -3  10  11       24.41       15.96      6.67 o 
  -2  10  11       80.43       82.52     10.38 o 
  -1  10  11      473.50      461.79     22.18 o 
   0  10  11      498.71      454.55     52.74 o 
   1  10  11      655.04      622.34     46.28 o 
   2  10  11       69.69       94.26     11.59 o 
   3  10  11       26.67       56.38     10.23 o 
   4  10  11      135.30      153.91     14.98 o 
   5  10  11      413.89      374.06     20.03 o 
   6  10  11       70.67       64.98     16.30 o 
  -5  11  11       23.05       24.81     10.08 o 
  -3  11  11      174.77      206.68     23.89 o 
  -2  11  11      271.13      219.13     14.47 o 
  -1  11  11       22.76       25.45      7.40 o 
   0  11  11       72.52       64.01     10.70 o 
   1  11  11       24.29       33.67      8.63 o 
   2  11  11      268.51      276.62     38.52 o 
   3  11  11        0.05        1.41      6.42 o 
   4  11  11      226.24      226.05     27.75 o 
   5  11  11       92.40       95.20     21.61 o 
  -4  12  11       42.96       35.92      8.37 o 
  -3  12  11       15.96       20.69      7.36 o 
  -2  12  11       54.63       68.37      9.90 o 
  -1  12  11      303.76      325.93     23.15 o 
   0  12  11        0.26        1.07      6.41 o 
   1  12  11       78.34       78.09     10.95 o 
   2  12  11      148.04      118.71     13.23 o 
   3  12  11      114.88      158.55     15.37 o 
   4  12  11       27.58       28.44      9.71 o 
  -3  13  11      387.39      419.06     20.13 o 
  -2  13  11      141.93      185.65     15.54 o 
  -1  13  11      330.40      312.82     17.60 o 
   0  13  11      470.96      523.54     22.93 o 
   1  13  11      117.38      117.44     13.14 o 
   2  13  11      176.57      208.53     17.12 o 
   3  13  11       53.08       53.47     10.74 o 
  -1  14  11      195.64      226.96     16.16 o 
   0  14  11      134.01      133.98     13.82 o 
  -8   0  12      136.95      140.34     13.30 o 
  -6   0  12       24.24        1.56      5.50 o 
  -4   0  12      132.14       71.14     11.37 o 
  -2   0  12        0.59        0.70      3.98 o 
   0   0  12     4306.11     4329.76     73.14 o 
   2   0  12     8730.59     8484.94    131.49 o 
   4   0  12        2.05        0.98      7.35 o 
   6   0  12       14.45        7.95      8.91 o 
   8   0  12        6.12        2.08      9.60 o 
  -8   1  12      747.17      770.12     23.81 o 
  -7   1  12        7.76        7.41      3.69 o 
  -6   1  12       26.46       28.00      5.55 o 
  -5   1  12      206.94      208.67     12.86 o 
  -4   1  12      379.80      384.68     11.04 o 
  -3   1  12        4.05       13.93      3.44 o 
  -2   1  12       30.40       25.85      3.97 o 
  -1   1  12      207.35      222.71      8.25 o 
   0   1  12      831.78      823.61     15.71 o 
   1   1  12      939.45      916.90     16.75 o 
   2   1  12        4.81       11.49      3.76 o 
   3   1  12      358.86      365.13     12.52 o 
   4   1  12       21.79       18.27      5.31 o 
   5   1  12      343.01      351.19     15.86 o 
   6   1  12      332.70      370.85     17.12 o 
   7   1  12       53.29       57.43     11.92 o 
   8   1  12       25.58       20.24      8.31 o 
  -8   2  12       63.76       59.04      6.61 o 
  -7   2  12       70.45       72.70      6.70 o 
  -6   2  12      419.30      431.43     23.87 o 
  -5   2  12      124.29      137.44      9.53 o 
  -4   2  12      356.64      348.23     10.53 o 
  -3   2  12     1623.07     1613.09     44.52 o 
  -2   2  12      376.10      341.93     10.05 o 
  -1   2  12      307.94      334.53      9.75 o 
   0   2  12     1918.69     1888.45     27.07 o 
   1   2  12        5.57        0.49      3.03 o 
   2   2  12     3065.76     3097.44     73.09 o 
   3   2  12      149.55      158.79      9.57 o 
   4   2  12      115.98      100.35      8.35 o 
   5   2  12      145.00      148.29     10.05 o 
   6   2  12       89.78      109.66     19.62 o 
   7   2  12      244.57      255.47     16.00 o 
   8   2  12      131.08      137.70     14.00 o 
  -8   3  12      514.55      535.46     15.83 o 
  -7   3  12      195.19      190.47     10.39 o 
  -6   3  12        0.18       -0.66      3.15 o 
  -5   3  12       87.70      103.08      7.75 o 
  -4   3  12        0.89        1.00      2.93 o 
  -3   3  12      307.31      324.52     10.01 o 
  -2   3  12     1083.65     1049.94     20.96 o 
  -1   3  12        9.79        9.79      3.82 o 
   0   3  12       11.27        8.99      3.23 o 
   1   3  12       35.20       33.89      5.36 o 
   2   3  12      121.38      116.92      8.24 o 
   3   3  12      630.04      662.77     24.53 o 
   4   3  12        6.39       -1.16      4.44 o 
   5   3  12      210.59      215.63     11.66 o 
   6   3  12      296.41      322.07     16.11 o 
   7   3  12       20.87       30.39      9.42 o 
  -8   4  12       89.28       89.39     15.71 o 
  -7   4  12      583.16      617.61     18.77 o 
  -6   4  12      333.92      325.43     13.17 o 
  -5   4  12      109.83      130.01      7.88 o 
  -4   4  12        4.82        3.36      3.89 o 
  -3   4  12        1.48        4.15      3.30 o 
  -2   4  12      156.00      152.32      7.14 o 
  -1   4  12      620.18      557.17     15.12 o 
   0   4  12      885.37      825.84     19.20 o 
   1   4  12      661.22      626.49     16.12 o 
   2   4  12      714.01      677.33     17.21 o 
   3   4  12       27.41       28.59      5.62 o 
   4   4  12      182.06      166.34     10.11 o 
   5   4  12      578.53      540.42     27.97 o 
   6   4  12       23.76       17.56      6.04 o 
   7   4  12       33.38       30.32      8.10 o 
  -8   5  12      180.31      161.77     14.02 o 
  -7   5  12        0.00       -1.24      4.32 o 
  -6   5  12      314.67      307.63     13.33 o 
  -5   5  12      491.37      447.35     15.41 o 
  -4   5  12      332.77      340.28     17.25 o 
  -3   5  12     1307.07     1214.22     25.43 o 
  -2   5  12      582.74      551.77     16.70 o 
  -1   5  12       34.63       35.25      7.03 o 
   0   5  12       70.20       74.69     12.05 o 
   1   5  12      147.19      152.12     12.39 o 
   2   5  12     2140.69     2093.45     45.54 o 
   3   5  12       19.12       11.80      4.99 o 
   4   5  12       94.53       73.82     10.42 o 
   5   5  12       53.66       47.29     11.24 o 
   6   5  12      107.06      113.57     12.85 o 
   7   5  12       33.99       35.91      9.76 o 
  -7   6  12       16.88       20.83      5.92 o 
  -6   6  12      462.51      439.57     15.93 o 
  -5   6  12       11.44       13.13      4.91 o 
  -4   6  12      361.29      377.87     13.81 o 
  -3   6  12        1.55        4.27      4.20 o 
  -2   6  12     2513.86     2471.75     51.33 o 
  -1   6  12       57.83       47.30      8.23 o 
   0   6  12        0.89       -4.64      4.63 o 
   1   6  12     1127.84     1089.23     41.02 o 
   2   6  12      247.42      222.74     14.50 o 
   3   6  12      212.40      153.56     13.40 o 
   4   6  12       13.95       10.99      7.30 o 
   5   6  12        0.13        2.51      7.01 o 
   6   6  12      225.95      257.97     48.68 o 
   7   6  12       29.58       14.93      9.32 o 
  -7   7  12        0.00       -1.36      4.52 o 
  -6   7  12       33.13       37.82      6.50 o 
  -5   7  12      172.33      189.61     11.72 o 
  -4   7  12      236.26      234.33     11.29 o 
  -3   7  12        1.40        4.64      4.32 o 
  -2   7  12      800.22      786.41     25.25 o 
  -1   7  12      748.22      735.14     24.22 o 
   0   7  12      148.83      143.37     12.39 o 
   1   7  12       21.44       23.38      7.28 o 
   2   7  12      641.56      343.28     25.07 o 
   3   7  12        8.17       -6.78      5.95 o 
   4   7  12      542.80      607.95     23.69 o 
   5   7  12      151.74      161.21     14.61 o 
   6   7  12        3.03        1.75      7.34 o 
  -7   8  12       54.08       36.51      7.04 o 
  -6   8  12      630.44      656.97     28.29 o 
  -5   8  12      272.72      252.86     12.41 o 
  -4   8  12       34.80       41.00      6.37 o 
  -3   8  12       12.33       22.67      6.81 o 
  -2   8  12      589.23      645.91     38.80 o 
  -1   8  12      204.30      178.05     22.67 o 
   0   8  12      168.33      142.45     12.70 o 
   1   8  12      882.67      823.20     26.96 o 
   2   8  12      407.59      397.22     18.91 o 
   3   8  12       77.66       91.12     11.39 o 
   4   8  12      110.20       77.99     29.19 o 
   5   8  12       66.81       72.27     11.59 o 
   6   8  12        5.95       -6.00      7.46 o 
  -6   9  12       13.84       20.36      5.86 o 
  -5   9  12        2.27        2.11      6.83 o 
  -4   9  12        3.77       -4.11      4.55 o 
  -3   9  12        4.59        9.20      5.85 o 
  -2   9  12      153.11      170.34     14.00 o 
  -1   9  12      909.64      895.63     28.22 o 
   0   9  12      189.37      211.54     14.62 o 
   1   9  12        3.77        8.32      6.94 o 
   2   9  12      388.94      365.49     18.94 o 
   3   9  12      117.20       81.88     11.60 o 
   4   9  12      491.94      491.16     22.21 o 
   5   9  12       41.30       -1.65     26.60 o 
  -5  10  12      130.87      119.94     12.55 o 
  -4  10  12       13.51       15.00      7.03 o 
  -3  10  12      117.41      134.23     12.93 o 
  -2  10  12       97.67      106.02     11.82 o 
  -1  10  12       35.36       46.06      9.16 o 
   0  10  12        3.89        6.28      6.14 o 
   1  10  12       46.16       36.60      8.78 o 
   2  10  12       73.90       63.21     10.57 o 
   3  10  12       46.89       25.43      8.62 o 
   4  10  12       14.50        1.71     12.52 o 
   5  10  12      195.61      186.02     16.83 o 
  -5  11  12        5.90        5.61      6.03 o 
  -4  11  12      115.27      121.56     12.90 o 
  -3  11  12      554.40      547.90     22.70 o 
  -2  11  12       58.12       55.80      9.27 o 
  -1  11  12       23.62       23.98      7.24 o 
   0  11  12      189.20      140.22     51.31 o 
   1  11  12       68.27       57.99     29.74 o 
   2  11  12       75.37       58.85     10.36 o 
   3  11  12     1073.66      973.01     82.57 o 
   4  11  12        0.71       -2.80     10.27 o 
  -3  12  12      164.15      166.20     25.10 o 
  -2  12  12        2.28       13.19      6.79 o 
  -1  12  12        0.50        6.24     13.11 o 
   0  12  12      279.87      279.83     17.87 o 
   1  12  12        1.63       -0.64      6.60 o 
   2  12  12      215.67      209.16     16.88 o 
   3  12  12        0.99        1.66      7.66 o 
  -1  13  12      390.18      429.90     44.97 o 
   0  13  12      147.61      153.49     14.63 o 
   1  13  12      201.08      220.08     17.52 o 
  -7   0  13      271.38      256.95     15.40 o 
  -5   0  13      635.85      556.05     38.38 o 
  -3   0  13       76.06       77.16     10.62 o 
  -1   0  13      301.96      292.74     17.66 o 
   1   0  13      132.77      118.43      9.86 o 
   3   0  13     2446.97     2427.78     68.72 o 
   5   0  13      449.59      406.52     25.38 o 
   7   0  13      938.63     1053.68     44.30 o 
  -8   1  13       96.18       96.92      9.59 o 
  -7   1  13      721.74      755.11     21.68 o 
  -6   1  13        2.30        1.01      3.70 o 
  -5   1  13      132.13      134.19      9.89 o 
  -4   1  13       20.67       18.43      4.42 o 
  -3   1  13     1209.58     1167.11     20.86 o 
  -2   1  13       18.06       19.39      3.79 o 
  -1   1  13     1546.43     1571.50     24.62 o 
   0   1  13       13.14       14.71      3.60 o 
   1   1  13      155.75      154.21      7.57 o 
   2   1  13       53.69       53.95      6.29 o 
   3   1  13     1887.48     1890.27     33.18 o 
   4   1  13        8.31       14.67      6.27 o 
   5   1  13       10.86       17.44      6.49 o 
   6   1  13        9.07       13.47      8.41 o 
   7   1  13      156.85      177.79     21.23 o 
  -8   2  13        2.63       -0.95      3.71 o 
  -7   2  13      678.88      721.46     18.79 o 
  -6   2  13        0.04        6.09      2.86 o 
  -5   2  13        8.76       11.78      4.67 o 
  -4   2  13      723.15      726.98     16.12 o 
  -3   2  13        9.80        7.59      2.89 o 
  -2   2  13        0.01        3.94      3.21 o 
  -1   2  13      475.48      448.45     11.65 o 
   0   2  13       23.98       26.10      4.01 o 
   1   2  13      162.32      140.94      8.91 o 
   2   2  13       48.41       53.80      6.52 o 
   3   2  13     3105.45     3113.17     48.00 o 
   4   2  13        0.69       -5.82      4.27 o 
   5   2  13        9.82        5.71      5.78 o 
   6   2  13       30.30       11.56      6.48 o 
   7   2  13      157.52      172.09     14.63 o 
  -7   3  13       24.87       25.68      4.98 o 
  -6   3  13      302.54      321.95     13.39 o 
  -5   3  13      879.69      872.85     18.71 o 
  -4   3  13       73.43       68.80      5.93 o 
  -3   3  13      643.98      616.07     14.31 o 
  -2   3  13       50.63       52.07      5.04 o 
  -1   3  13      986.87     1022.22     18.59 o 
   0   3  13      433.19      462.24     13.88 o 
   1   3  13      276.42      296.93     11.55 o 
   2   3  13       55.47       59.43      6.89 o 
   3   3  13        2.09        4.70      7.23 o 
   4   3  13      118.23      111.53      9.01 o 
   5   3  13      688.15      654.19     22.35 o 
   6   3  13       96.25      102.16     11.18 o 
   7   3  13        9.54        1.95      6.74 o 
  -7   4  13       14.45        8.85      4.83 o 
  -6   4  13       41.55       38.35      5.28 o 
  -5   4  13        0.11        2.13      3.28 o 
  -4   4  13      213.41      198.07     10.79 o 
  -3   4  13       18.78       27.99      4.30 o 
  -2   4  13        4.71        6.26      3.23 o 
  -1   4  13      535.44      527.16     22.53 o 
   0   4  13        8.57       15.22      6.41 o 
   1   4  13      347.52      366.96     12.67 o 
   2   4  13      308.30      298.26     11.83 o 
   3   4  13       37.94       37.44     11.31 o 
   4   4  13       71.89       73.47     12.36 o 
   5   4  13        5.66        4.17      5.22 o 
   6   4  13       33.03       46.54      8.76 o 
   7   4  13      135.39      128.50     13.13 o 
  -7   5  13      511.82      477.62     33.53 o 
  -6   5  13       54.99       57.85      7.66 o 
  -5   5  13      330.51      367.63     14.37 o 
  -4   5  13      103.97      102.57      8.82 o 
  -3   5  13      103.67      107.71      8.99 o 
  -2   5  13      284.57      295.71     12.02 o 
  -1   5  13       31.91       23.53      6.56 o 
   0   5  13      199.20      179.04     18.65 o 
   1   5  13      470.12      439.64     18.54 o 
   2   5  13      155.17      138.36     12.57 o 
   3   5  13        1.09       -6.30      5.73 o 
   4   5  13      329.13      361.52     18.71 o 
   5   5  13      470.53      525.30     46.25 o 
   6   5  13        8.86       -3.88      6.80 o 
  -7   6  13       28.41       25.16      6.55 o 
  -6   6  13      246.40      296.93     13.72 o 
  -5   6  13      583.08      630.00     19.16 o 
  -4   6  13        3.06        4.72      4.39 o 
  -3   6  13     1161.15     1148.78     25.53 o 
  -2   6  13       49.76       54.59      8.60 o 
  -1   6  13        2.26        2.38      5.80 o 
   0   6  13       43.18       43.71      7.97 o 
   1   6  13       77.46       85.03     10.37 o 
   2   6  13      160.84      140.33     13.01 o 
   3   6  13      204.15      177.88     14.61 o 
   4   6  13      105.06       97.55     11.91 o 
   5   6  13       17.36       17.29      8.42 o 
   6   6  13      188.01      192.97     16.96 o 
  -6   7  13      331.15      330.93     14.61 o 
  -5   7  13      256.20      246.21     15.81 o 
  -4   7  13        6.05       10.63      4.87 o 
  -3   7  13       78.96       92.10     10.74 o 
  -2   7  13      365.52      342.17     19.66 o 
  -1   7  13       16.49       22.97      7.32 o 
   0   7  13       62.92       69.76      9.69 o 
   1   7  13      233.86      249.35     16.68 o 
   2   7  13        7.46        4.95      5.90 o 
   3   7  13       13.08        2.31      6.50 o 
   4   7  13        8.87       10.57      7.12 o 
   5   7  13      401.96      429.42     21.71 o 
   6   7  13        1.49       -8.37     12.41 o 
  -6   8  13      154.64      156.48     11.75 o 
  -5   8  13      450.15      475.47     17.00 o 
  -4   8  13      246.95      240.70     19.37 o 
  -3   8  13      811.06      786.82     26.77 o 
  -2   8  13      486.12      450.05     25.80 o 
  -1   8  13      114.87      121.57     12.23 o 
   0   8  13      449.97      462.82     20.48 o 
   1   8  13      271.72      296.43     16.78 o 
   2   8  13       28.47       24.99      8.15 o 
   3   8  13        1.33       -4.16     10.10 o 
   4   8  13      102.93       77.29     11.68 o 
   5   8  13       26.75       33.11      9.59 o 
  -5   9  13       13.09       14.29      6.68 o 
  -4   9  13        8.09       25.36      7.44 o 
  -3   9  13       79.20       89.60     11.02 o 
  -2   9  13      329.29      345.14     17.89 o 
  -1   9  13      378.30      379.85     18.63 o 
   0   9  13      122.08      115.91     12.42 o 
   1   9  13       98.17      109.72     12.64 o 
   2   9  13      172.33      176.05     19.75 o 
   3   9  13       47.33       66.97     11.09 o 
   4   9  13      350.78      319.55     24.68 o 
   5   9  13      463.43      470.88     23.44 o 
  -4  10  13      200.38      188.88     15.76 o 
  -3  10  13      245.59      236.52     16.03 o 
  -2  10  13      370.78      371.49     18.92 o 
  -1  10  13        3.83        2.97      6.12 o 
   0  10  13      566.08      632.57     24.57 o 
   1  10  13        0.11        3.44      7.22 o 
   2  10  13      309.91      383.96     20.25 o 
   3  10  13      233.89      229.79     18.03 o 
   4  10  13        1.26      -12.27     21.35 o 
  -3  11  13       97.10      113.50     12.92 o 
  -2  11  13       46.30       49.43      9.62 o 
  -1  11  13      106.53      107.79     14.59 o 
   0  11  13      873.85      904.17     30.38 o 
   1  11  13      560.95      533.95     23.46 o 
   2  11  13        0.04       11.87      7.95 o 
   3  11  13      205.64      249.93     18.14 o 
  -2  12  13       40.00       27.72      9.47 o 
  -1  12  13        0.08        3.71      4.23 o 
   0  12  13      468.97      460.11     34.11 o 
   1  12  13        0.12        8.02      4.38 o 
  -6   0  14        0.26       -2.22      5.05 o 
  -4   0  14      179.41      175.13     15.66 o 
  -2   0  14      654.79      686.37     21.82 o 
   0   0  14       61.79       57.74      9.84 o 
   2   0  14      344.87      312.60     21.65 o 
   4   0  14      581.82      582.69     30.16 o 
   6   0  14      660.28      721.91     36.14 o 
  -7   1  14       89.48       88.31      7.79 o 
  -6   1  14       13.70       14.46      4.33 o 
  -5   1  14      139.31      149.56      8.72 o 
  -4   1  14      732.78      678.63     35.48 o 
  -3   1  14      464.27      464.38     13.36 o 
  -2   1  14      246.50      263.34      9.74 o 
  -1   1  14      179.76      192.71      8.43 o 
   0   1  14      723.81      741.96     16.83 o 
   1   1  14      262.53      312.44     12.08 o 
   2   1  14      409.63      407.03     18.59 o 
   3   1  14       28.74       60.67     19.72 o 
   4   1  14      133.72      135.54     12.11 o 
   5   1  14      464.05      439.34     18.85 o 
   6   1  14       22.13       18.19      7.32 o 
  -7   2  14       12.34       13.28      4.53 o 
  -6   2  14      106.63      111.96      9.63 o 
  -5   2  14       22.55       26.15      5.60 o 
  -4   2  14      366.36      367.05     11.51 o 
  -3   2  14      215.69      197.34      8.76 o 
  -2   2  14      458.61      446.73     12.28 o 
  -1   2  14       16.40       15.07      3.84 o 
   0   2  14      509.75      509.58     18.11 o 
   1   2  14      288.27      313.97     12.18 o 
   2   2  14      938.41      922.70     21.47 o 
   3   2  14      219.61      225.33     11.04 o 
   4   2  14       40.49       34.66      7.67 o 
   5   2  14       40.03       33.54      7.90 o 
   6   2  14      274.47      286.89     26.94 o 
  -7   3  14      112.69       96.71      9.15 o 
  -6   3  14       18.53       22.79      4.76 o 
  -5   3  14      149.25      135.27      8.61 o 
  -4   3  14      203.58      199.69     10.53 o 
  -3   3  14       60.10       64.58      5.53 o 
  -2   3  14      488.18      490.88     15.42 o 
  -1   3  14       10.88        9.03      4.14 o 
   0   3  14      355.66      382.75     13.20 o 
   1   3  14      554.34      542.67     15.89 o 
   2   3  14       69.27       66.13      7.22 o 
   3   3  14       22.56       12.92      5.20 o 
   4   3  14       66.09       80.45      9.03 o 
   5   3  14       45.79       47.49     14.33 o 
   6   3  14       72.24       86.49     10.99 o 
  -6   4  14      129.03      148.37     11.11 o 
  -5   4  14       30.95       39.31      6.42 o 
  -4   4  14       51.07       44.08      9.02 o 
  -3   4  14     1081.73     1146.02     47.64 o 
  -2   4  14     1139.78     1157.82     30.11 o 
  -1   4  14      182.18      186.47     13.75 o 
   0   4  14       51.35       60.67     14.35 o 
   1   4  14        1.58        7.28      6.03 o 
   2   4  14       10.69       20.80      7.50 o 
   3   4  14      116.14      116.05     11.86 o 
   4   4  14       13.77       22.61      8.10 o 
   5   4  14      196.55      221.92     22.73 o 
   6   4  14        6.02       18.05     11.14 o 
  -6   5  14      679.41      696.68     21.15 o 
  -5   5  14      932.13      953.41     30.07 o 
  -4   5  14      549.22      553.50     17.69 o 
  -3   5  14      280.93      281.82     12.48 o 
  -2   5  14      342.81      349.99     17.08 o 
  -1   5  14        7.42       14.39      8.56 o 
   0   5  14       24.16       31.79      7.62 o 
   1   5  14      150.83      136.84     22.11 o 
   2   5  14       10.32        5.86      6.22 o 
   3   5  14       16.09       16.88      8.14 o 
   4   5  14        2.50        4.25      7.24 o 
   5   5  14        2.26       -3.59      7.92 o 
  -6   6  14       46.75       53.56      7.64 o 
  -5   6  14       54.24       57.86      7.61 o 
  -4   6  14      122.28      140.45     10.37 o 
  -3   6  14        3.86        3.90      5.72 o 
  -2   6  14     2290.19     2396.88     60.70 o 
  -1   6  14       12.24        6.12      5.96 o 
   1   6  14        5.12        7.64      6.26 o 
   2   6  14      153.39      173.91     16.76 o 
   3   6  14       83.68       93.89     12.04 o 
   4   6  14      572.76      568.54     23.92 o 
   5   6  14      176.54      177.30     16.07 o 
  -5   7  14       12.03       11.37      5.20 o 
  -4   7  14       73.41       59.17      9.51 o 
  -3   7  14      258.65      244.10     15.93 o 
  -2   7  14      488.17      517.62     63.01 o 
  -1   7  14        0.27        1.44      5.57 o 
   0   7  14      202.42      212.39     15.95 o 
   1   7  14       96.23       93.98     15.23 o 
   2   7  14      629.95      648.54     54.56 o 
   3   7  14      118.63      164.28     23.31 o 
   4   7  14       16.16       15.47     14.85 o 
   5   7  14       65.69       62.88     11.40 o 
  -5   8  14       26.93       22.56      7.22 o 
  -4   8  14      215.37      188.09     15.59 o 
  -3   8  14      272.58      286.89     16.78 o 
  -2   8  14      826.02      813.59     27.81 o 
  -1   8  14      220.98      212.41     16.51 o 
   0   8  14      440.28      428.30     20.05 o 
   1   8  14       37.24       41.70      9.11 o 
   2   8  14      461.80      222.08     24.45 o 
   3   8  14       40.97       49.52     18.76 o 
   4   8  14       41.77       49.64     10.63 o 
  -4   9  14       14.61       16.83      7.23 o 
  -3   9  14      166.49      158.23     14.41 o 
  -2   9  14      153.96      132.94     13.46 o 
  -1   9  14        7.64       -0.12      7.85 o 
   0   9  14       37.90       38.18      8.88 o 
   1   9  14       17.36       36.03      9.14 o 
   2   9  14       75.20       67.52     11.21 o 
   3   9  14        0.10       -5.83      6.26 o 
  -3  10  14      379.57      390.76     20.05 o 
  -2  10  14      291.01      280.09     17.16 o 
  -1  10  14       84.84      130.16     27.62 o 
   0  10  14        5.81       34.58      8.94 o 
   1  10  14       24.57       19.60      8.14 o 
   2  10  14       49.15       51.69     10.89 o 
  -1  11  14      200.67      217.56     26.98 o 
   0  11  14      767.44      823.14     34.87 o 
  -5   0  15      262.64      269.50     14.92 o 
  -3   0  15      645.64      648.06     22.28 o 
  -1   0  15      489.90      544.84     19.63 o 
   1   0  15      264.31      254.67     20.15 o 
   3   0  15      109.07      148.37     18.12 o 
   5   0  15      146.55      102.58     16.18 o 
  -6   1  15       59.80       74.34     10.22 o 
  -5   1  15       10.09       13.86      3.62 o 
  -4   1  15       16.70       15.96      4.14 o 
  -3   1  15      233.77      223.29      9.33 o 
  -2   1  15       90.07       94.89      6.92 o 
  -1   1  15      706.18      692.12     15.80 o 
   0   1  15        5.17        6.80      4.20 o 
   1   1  15       64.72       78.53      7.51 o 
   2   1  15        4.94        6.30      5.53 o 
   3   1  15     1400.00     1471.78     36.19 o 
   4   1  15        7.40        6.08      6.30 o 
   5   1  15        4.41       11.96      6.98 o 
  -6   2  15      250.07      221.67     12.88 o 
  -5   2  15      494.60      485.09     17.29 o 
  -4   2  15       46.07       39.76      7.20 o 
  -3   2  15        1.37        1.62      3.27 o 
  -2   2  15       79.35       96.51      6.97 o 
  -1   2  15       10.73       13.83      3.80 o 
   0   2  15        6.65        7.83      4.30 o 
   1   2  15        3.51        2.63      4.66 o 
   2   2  15       14.59       14.38      5.06 o 
   3   2  15      362.88      380.22     17.45 o 
   4   2  15      260.86      261.63     23.67 o 
   5   2  15       45.83       47.89      8.92 o 
  -6   3  15      225.59      240.80     14.24 o 
  -5   3  15       46.39       57.49      6.21 o 
  -4   3  15      277.90      305.10     11.10 o 
  -3   3  15        3.31        7.18      3.66 o 
  -2   3  15      124.25      135.24      8.57 o 
  -1   3  15      321.19      347.68     13.39 o 
   0   3  15      985.05     1015.61     24.09 o 
   1   3  15      519.51      548.37     16.42 o 
   2   3  15        1.59        3.10      4.37 o 
   3   3  15      309.20      311.86     13.29 o 
   4   3  15       54.75       72.18      9.95 o 
   5   3  15        1.09        2.12      6.56 o 
  -6   4  15       18.34       26.31      6.23 o 
  -5   4  15      173.76      164.46     11.61 o 
  -4   4  15       17.32       18.87      5.49 o 
  -3   4  15       41.08       26.44      5.70 o 
  -2   4  15     1128.22     1018.75     75.14 o 
  -1   4  15        1.09        5.52      5.33 o 
   0   4  15      355.86      363.76     17.57 o 
   1   4  15      379.57      409.43     26.73 o 
   2   4  15        0.06       15.23      7.08 o 
   3   4  15        0.31       -4.40      6.05 o 
   4   4  15        1.14        1.89      6.94 o 
   5   4  15      301.75      334.82     26.47 o 
  -5   5  15      518.33      537.34     18.46 o 
  -4   5  15      381.49      406.08     15.60 o 
  -3   5  15      108.41      119.25     12.34 o 
  -2   5  15      366.27      394.93     18.64 o 
  -1   5  15     1174.82     1168.17    114.13 o 
   0   5  15       60.27       62.08      9.48 o 
   1   5  15      755.66      768.89     58.20 o 
   2   5  15      170.72      172.56     14.55 o 
   3   5  15       23.72       17.48      7.71 o 
   4   5  15       73.07       86.72     12.22 o 
  -5   6  15      157.95      164.24     14.00 o 
  -4   6  15      313.06      315.94     29.64 o 
  -3   6  15        3.71        3.57      5.74 o 
  -2   6  15       50.76       67.85     11.95 o 
  -1   6  15        3.05        8.44      5.88 o 
   0   6  15        5.02        6.54     12.56 o 
   1   6  15      710.26      680.53     25.16 o 
   2   6  15        7.60       11.83      7.03 o 
   3   6  15       10.82       14.47      8.07 o 
   4   6  15       15.21       -2.82      9.53 o 
  -4   7  15        0.81       10.02      6.31 o 
  -3   7  15      115.28      119.07     12.64 o 
  -2   7  15       61.66       74.44     15.15 o 
  -1   7  15      439.48      447.05     20.55 o 
   0   7  15       31.04       43.38      8.84 o 
   1   7  15       66.76       90.77     12.02 o 
   2   7  15       11.90       12.38      7.68 o 
   3   7  15       17.22        2.72      7.34 o 
  -3   8  15      151.80      163.97     14.91 o 
  -2   8  15       63.95       78.06     17.07 o 
  -1   8  15       24.32       50.37      9.62 o 
   0   8  15      617.17      637.46     25.07 o 
   1   8  15      272.17      300.56     17.64 o 
   2   8  15       31.76       44.63     11.62 o 
   3   8  15        1.74       -2.47      7.17 o 
  -2   9  15        0.79        5.65      6.42 o 
  -1   9  15       54.46       79.63     11.33 o 
   0   9  15       44.52       33.87      9.30 o 
   1   9  15       16.12       17.43     12.10 o 
   2   9  15      230.80      275.02     18.77 o 
  -4   0  16      538.89      607.01     40.07 o 
  -2   0  16      216.78      251.69     14.18 o 
   0   0  16      189.90      224.55     21.51 o 
   2   0  16       15.02        8.72      8.92 o 
   4   0  16      729.33      744.62     36.29 o 
  -5   1  16       59.29       61.88      6.43 o 
  -4   1  16      279.94      297.06     11.97 o 
  -3   1  16      198.28      227.75      9.78 o 
  -2   1  16      160.94      177.41      9.54 o 
  -1   1  16       48.11       54.12      6.55 o 
   0   1  16       23.27       31.53      5.72 o 
   1   1  16      505.06      489.76     19.59 o 
   2   1  16        0.55       -0.45      5.15 o 
   3   1  16        0.37        7.63      6.00 o 
   4   1  16      431.17      442.88     26.38 o 
  -5   2  16      199.77      206.82     12.47 o 
  -4   2  16      702.87      721.84     17.59 o 
  -3   2  16       75.05       73.37      6.53 o 
  -2   2  16       62.35       65.71      7.16 o 
  -1   2  16      268.58      310.23     12.71 o 
   0   2  16      553.85      609.34     17.71 o 
   1   2  16      187.03      195.97     10.79 o 
   2   2  16      127.33      133.98     19.36 o 
   3   2  16       11.58       16.64      6.99 o 
   4   2  16      167.22      184.10     14.76 o 
  -5   3  16      142.01      159.50     11.60 o 
  -4   3  16       80.17       89.79     21.30 o 
  -3   3  16       97.39      100.50      9.01 o 
  -2   3  16        5.54        8.93      5.81 o 
  -1   3  16       25.82       28.51      7.05 o 
   0   3  16      151.41      154.38     13.17 o 
   1   3  16        0.29        8.73      6.09 o 
   2   3  16       42.49       59.67      9.53 o 
   3   3  16      112.43      130.95     18.24 o 
   4   3  16        7.19       -4.90      8.50 o 
  -4   4  16      647.78      668.00     20.57 o 
  -3   4  16      227.43      220.37     22.59 o 
  -2   4  16        1.01       13.64      6.39 o 
  -1   4  16      104.13      106.94     11.69 o 
   0   4  16       49.91       66.00      9.91 o 
   1   4  16      520.34      567.04     29.98 o 
   2   4  16      284.27      296.07     16.93 o 
   3   4  16        0.27        0.00      8.78 o 
   4   4  16      134.81      129.16     19.43 o 
  -4   5  16        7.78       13.54      6.66 o 
  -3   5  16       35.71       61.12      9.75 o 
  -2   5  16     1009.44     1073.17     45.21 o 
  -1   5  16       19.40       17.19     10.06 o 
   0   5  16      254.69      233.88     21.93 o 
   1   5  16      218.91      199.00     15.70 o 
   2   5  16      188.85      203.54     16.09 o 
   3   5  16        4.20        1.81      6.99 o 
  -3   6  16       83.46       91.21     11.54 o 
  -2   6  16       13.00       20.88      7.56 o 
  -1   6  16       43.52       21.36      4.94 o 
   0   6  16       64.38       54.64      9.67 o 
   1   6  16        0.70       17.43      7.48 o 
   2   6  16      285.41      318.10     18.52 o 
   3   6  16        5.90        0.40      6.68 o 
  -3   7  16        1.95       13.65      6.89 o 
  -2   7  16     1290.94     1347.55     38.72 o 
  -1   7  16      174.40      154.41     14.54 o 
   0   7  16      136.78      140.71     18.73 o 
   1   7  16       12.73       28.42      8.49 o 
   2   7  16       78.28       85.67     12.07 o 
  -1   8  16      109.54      109.95     12.95 o 
   0   8  16      112.11      152.01     27.00 o 
  -3   0  17       78.62       71.72      9.64 o 
  -1   0  17       18.19       33.31     11.06 o 
   1   0  17       39.44       41.92     11.53 o 
   3   0  17     2000.79     2132.42     68.89 o 
  -4   1  17      162.77      171.08     10.09 o 
  -3   1  17      491.69      511.06     14.80 o 
  -2   1  17        0.89        4.50      4.26 o 
  -1   1  17      251.10      291.27     12.86 o 
   0   1  17       35.30       45.80      8.03 o 
   1   1  17       31.63       29.74      9.92 o 
   2   1  17      112.25      105.53     11.47 o 
   3   1  17        9.68       17.82     10.86 o 
  -3   2  17        7.66       22.34      7.11 o 
  -2   2  17      376.34      403.18     18.94 o 
  -1   2  17      258.94      288.20     12.85 o 
   0   2  17      143.13      142.49     10.26 o 
   1   2  17       24.05       18.82      8.13 o 
   2   2  17      411.87      444.27     19.61 o 
   3   2  17       29.81       42.64     14.64 o 
  -3   3  17      268.41      307.68     17.25 o 
  -2   3  17       88.46       99.04     12.42 o 
  -1   3  17        1.63       14.20      8.52 o 
   0   3  17        0.06        9.07      6.57 o 
   1   3  17      320.05      301.90     17.02 o 
   2   3  17      276.04      312.99     24.69 o 
  -3   4  17        0.82        7.19      5.85 o 
  -2   4  17      252.30      296.16     41.21 o 
  -1   4  17      279.29      275.13     16.54 o 
   0   4  17       10.36       10.99      6.71 o 
   1   4  17       61.29       72.17     14.10 o 
   2   4  17       79.59       99.18     12.12 o 
  -2   5  17      473.07      505.13     22.71 o 
  -1   5  17      269.89      300.28     17.85 o 
   0   5  17       86.98       83.20     15.52 o 
   1   5  17      171.50      190.53     27.82 o 
                                                 
